# Supplementary material for: Single-cell RNA sequencing data locate ALDH1A2-mediated retinoic acid synthetic pathway to glomerular parietal epithelial cells
Source: Exp Biol Med (Maywood). 2024 Sep 18;249:10167. doi: 10.3389/ebm.2024.10167 (PMC11444976; doi:10.3389/ebm.2024.10167)
Supplement: Supplementary file 1 [file DataSheet3.xlsx]

## Sheet: Summary to Suppl. table 11
Summary to Suppl. table 11. Gene transcripts correlated with ALDH1A2 in PECs and PEC nuclei in scRNA-seq & snRNA-seq datasets of healthy subjects and AKI and CKD patients
Suppl. table 11.1. scRNA-seq: Gene transcripts negatively correlated with ALDH1A2 in all human PECs
Suppl. table 11.2. scRNA-seq: Gene transcripts positively correlated with ALDH1A2 in all human PECs
Suppl. table 11.3. snRNA-seq: Gene transcripts negatively correlated with ALDH1A2 in all human PEC nuclei
Suppl. table 11.4. snRNA-seq: Gene transcripts positively correlated with ALDH1A2 in all human PEC nuclei
Suppl. table 11.5. scRNA-seq: Gene transcripts negatively correlated with ALDH1A2 in human PECs of healthy control subjects
Suppl. table 11.6. scRNA-seq: Gene transcripts positively correlated with ALDH1A2 in human PECs of healthy control subjects
Suppl. table 11.7. scRNA-seq: Gene transcripts negatively correlated with ALDH1A2 in PECs in AKI patients
Suppl. table 11.8. scRNA-seq: Gene transcripts positively correlated with ALDH1A2 in PECs in AKI patients
Suppl. table 11.9. scRNA-seq: Gene transcripts negatively correlated with ALDH1A2 in PECs in CKD patients
Suppl. table 11.10. scRNA-seq: Gene transcripts positively correlated with ALDH1A2 in PECs in CKD patients
Suppl. table 11.11. snRNA-seq: Gene transcripts negatively correlated with ALDH1A2 in PEC nuclei of healthy control subjects
Suppl. table 11.12. snRNA-seq: Gene transcripts positively correlated with ALDH1A2 in PEC nuclei of healthy control subjects
Suppl. table 11.13. snRNA-seq: Gene transcripts negatively correlated with ALDH1A2 in PEC nuclei of AKI patients
Suppl. table 11.14. snRNA-seq: Gene transcripts positively correlated with ALDH1A2 in PEC nuclei of AKI patients
Suppl. table 11.15. snRNA-seq: Gene transcripts negatively correlated with ALDH1A2 in PEC nuclei of CKD patients
Suppl. table 11.16. snRNA-seq: Gene transcripts positively correlated with ALDH1A2 in PEC nuclei of CKD patients

## Sheet: Suppl. table 11.1
Suppl. table 11.1. scRNA-seq: Gene transcripts negatively correlated with ALDH1A2 in all human PECs
	symbol	correlation coefficient	pvalue
1	COL1A1	-0.124424	8.52333e-05
2	MMP7	-0.124141	8.84761e-05
3	CFI	-0.118364	0.000186651
4	TMEM176A	-0.102345	0.00124708
5	SLC3A1	-0.101723	0.00133591
6	NNMT	-0.101358	0.00139063
7	MDK	-0.0989198	0.00181277
8	CXCL14	-0.0982887	0.00193973
9	MYRF	-0.0954809	0.0026094
10	MFGE8	-0.092686	0.00347958
11	ACSM2A	-0.091929	0.00375688
12	TMEM176B	-0.0905499	0.00431412
13	LTBP2	-0.090189	0.00447177
14	REC8	-0.0898353	0.00463136
15	ACVR1B	-0.0893977	0.0048359
16	ZNF827	-0.0889903	0.00503363
17	MARK3	-0.0875095	0.0058153
18	PIGR	-0.0869851	0.00611729
19	EPCAM	-0.0867302	0.00626906
20	TGFBI	-0.0856355	0.00696035
21	IER3	-0.0855323	0.00702888
22	CST3	-0.0854898	0.00705732
23	CYBA	-0.0854353	0.00709386
24	COL6A2	-0.0853958	0.00712054
25	LCN2	-0.0845287	0.00772797
26	PMEPA1	-0.0840005	0.00812028
27	ITGA11	-0.0839765	0.00813852
28	IVNS1ABP	-0.083361	0.00861912
29	CLDN2	-0.0823403	0.00947205
30	COL1A2	-0.0821458	0.00964287
31	FN1	-0.081838	0.00991874

## Sheet: Suppl. table 11.2
Suppl. table 11.2. scRNA-seq: Gene transcripts positively correlated with ALDH1A2 in all human PECs
	symbol	correlation coefficient	pvalue
1	ALDH1A2	1	0
2	SEMA3D	0.192062	1.07111e-09
3	CASP7	0.172025	4.98135e-08
4	C3orf52	0.159012	4.80337e-07
5	MTMR10	0.156222	7.63175e-07
6	CCN2	0.153777	1.13755e-06
7	SLITRK2	0.148696	2.55603e-06
8	IRAG2	0.145708	4.06455e-06
9	USP28	0.145358	4.28876e-06
10	SPOCK2	0.143389	5.7891e-06
11	EPB41L5	0.14272	6.40472e-06
12	GLUL	0.142189	6.93779e-06
13	CAV1	0.13978	9.93118e-06
14	FOXC2	0.139444	1.04354e-05
15	PIANP	0.136236	1.66553e-05
16	WT1	0.134814	2.04233e-05
17	LINC01003	0.133886	2.33034e-05
18	PDCD6	0.133085	2.60981e-05
19	SELENOW	0.132687	2.7601e-05
20	MYL9	0.131246	3.37652e-05
21	PYURF	0.130956	3.5151e-05
22	SPI1	0.13009	3.96306e-05
23	FANCL	0.129982	4.02227e-05
24	PCSK4	0.129934	4.04889e-05
25	MSRB3	0.128951	4.63421e-05
26	TAF1	0.127415	5.71192e-05
27	SMARCA2	0.127383	5.73617e-05
28	BORCS7	0.125399	7.48772e-05
29	TIMP3	0.125335	7.5523e-05
30	KLK6	0.124858	8.0461e-05
31	RCN2	0.124529	8.40518e-05
32	CSNK1E	0.124357	8.59845e-05
33	RERG	0.124055	8.94887e-05
34	ZC3H14	0.124051	8.95406e-05
35	SRGN	0.123207	0.000100055
36	BTBD8	0.123205	0.00010008
37	ZNF251	0.12284	0.000104971
38	ID3	0.122536	0.000109233
39	UGDH-AS1	0.12247	0.000110176
40	SESN3	0.122413	0.000110995
41	ZNG1B	0.121979	0.000117437
42	CD226	0.121855	0.000119354
43	HMGCS1	0.121527	0.000124536
44	PTGDS	0.121139	0.000130948
45	ULK4	0.120691	0.000138731
46	C1orf167	0.120444	0.000143196
47	TCF21	0.12002	0.000151194
48	MTMR14	0.119482	0.000161962
49	ZNF483	0.119449	0.000162633
50	CD300LG	0.118589	0.000181416
51	CYP51A1	0.118477	0.000184004
52	SYDE2	0.118412	0.000185519
53	AHSG	0.117673	0.000203628
54	RMI1	0.117447	0.000209493
55	MOSMO	0.116862	0.000225399
56	DCAF8-DT	0.116412	0.000238403
57	SVIP	0.116404	0.000238645
58	CAV2	0.116303	0.00024167
59	CLIC5	0.115873	0.000254928
60	ACOT1	0.115771	0.000258158
61	BRICD5	0.115664	0.000261594
62	HOXC8	0.115587	0.000264095
63	NRP2	0.115334	0.000272498
64	PLPP3	0.114874	0.00028839
65	DPH5-DT	0.114857	0.000288973
66	SUDS3	0.114444	0.000303994
67	SMAD5-AS1	0.114388	0.0003061
68	MED8	0.114047	0.000319156
69	TONSL	0.113574	0.000338101
70	TGFBR2	0.113514	0.000340539
71	HLA-DMA	0.113361	0.000346972
72	HACE1	0.112991	0.00036289
73	SAMD13	0.112927	0.000365701
74	BCAM	0.11279	0.000371825
75	POLR2M	0.112084	0.000404855
76	ACTR2	0.111934	0.000412211
77	IL1R1	0.111921	0.000412864
78	ZC3H12C	0.11184	0.000416883
79	ANKDD1B	0.111813	0.000418242
80	TNNT2	0.111761	0.000420842
81	ITFG2-AS1	0.110942	0.000464152
82	IL17RD	0.11079	0.000472641
83	GAL3ST3	0.110607	0.000483032
84	FLRT3	0.110525	0.000487723
85	RBPMS	0.110184	0.000507857
86	SLC30A4	0.109942	0.000522607
87	DHRS3	0.109587	0.000544968
88	KPNA5	0.109516	0.000549509
89	CCDC198	0.109311	0.000562925
90	DPYSL3	0.109289	0.000564389
91	ELP5	0.108822	0.000596184
92	MBNL2	0.108573	0.000613789
93	ZNF408	0.108019	0.000654744
94	ARID4B	0.108001	0.000656154
95	CD9	0.107975	0.000658102
96	TMEM131L	0.107833	0.00066903
97	COPZ2	0.10766	0.000682648
98	SLC4A11	0.107634	0.000684697
99	PLEKHB2	0.107609	0.00068668
100	NTRK3	0.107603	0.000687115
101	TMEM219	0.107546	0.000691678
102	LGALS8-AS1	0.107542	0.000692053
103	USP10	0.107454	0.000699089
104	TCEAL5	0.107425	0.000701433
105	ADPRS	0.107011	0.000735807
106	HCG11	0.106862	0.000748536
107	RPGRIP1L	0.106742	0.000758991
108	CCND1	0.106709	0.000761833
109	STMN1	0.106527	0.000777945
110	INSIG1	0.106318	0.000796859
111	PRSS35	0.105964	0.000829836
112	JPX	0.105916	0.000834367
113	PARD6B	0.105897	0.000836228
114	FKBP3	0.10587	0.000838784
115	STUB1	0.105656	0.000859555
116	RIOX1	0.105626	0.000862499
117	BAG2	0.105526	0.000872338
118	DHRS2	0.1052	0.000905322
119	ATP11B	0.105098	0.000915849
120	IDI1	0.105024	0.000923554
121	SNTB1	0.104999	0.00092622
122	AFG3L2	0.104897	0.000936993
123	KLC4	0.104757	0.000951939
124	RBPJ	0.104491	0.000980972
125	PLA2R1	0.104389	0.000992374
126	GLT8D2	0.104238	0.00100941
127	SNHG10	0.104108	0.00102419
128	GUCY1B1	0.104049	0.00103101
129	PPP1R32	0.10403	0.0010333
130	VEGFB	0.103641	0.00107937
131	FBXO17	0.103569	0.00108816
132	H2AZ1	0.103518	0.00109441
133	APOL3	0.103501	0.0010965
134	ASNS	0.103285	0.00112321
135	AIP	0.10308	0.00114928
136	SLC5A10	0.102395	0.0012403
137	HIF1AN	0.10239	0.00124098
138	C7orf50	0.102374	0.00124315
139	STAT1	0.102315	0.00125127
140	EMC10	0.102283	0.00125578
141	NUCKS1	0.102225	0.00126385
142	PDE1A	0.101934	0.00130516
143	VEZF1	0.101835	0.00131943
144	LRIF1	0.101825	0.00132088
145	MXD3	0.101652	0.00134636
146	SRRM1	0.101188	0.00141681
147	SLC35F5	0.101167	0.00142013
148	APOC3	0.1011	0.00143058
149	FCN3	0.100716	0.00149197
150	ABCA9	0.100692	0.00149588
151	ZNF236-DT	0.10043	0.00153924
152	MRPS30	0.100423	0.0015405
153	NT5C	0.100376	0.00154838
154	ZNF273	0.100374	0.00154871
155	ARFIP2	0.100251	0.00156967
156	TACC2	0.10012	0.00159222
157	DCK	0.100022	0.00160911
158	CIRBP	0.0999135	0.00162826
159	ANK3	0.0996188	0.00168109
160	PPIG	0.0995656	0.00169079
161	C8orf33	0.0994702	0.00170832
162	F3	0.0993042	0.00173922
163	PPP1CB	0.0992478	0.00174985
164	RAD51C	0.0991642	0.0017657
165	RAB1A	0.0990535	0.00178687
166	RAP2C-AS1	0.0987346	0.00184923
167	WWP2	0.0986064	0.00187484
168	IGFBP4	0.0985273	0.0018908
169	TLE3	0.0984831	0.00189979
170	FBXO42	0.0984818	0.00190004
171	HMGN1	0.0984675	0.00190297
172	PDZD4	0.0982511	0.00194755
173	DKC1	0.0980914	0.00198107
174	THTPA	0.0978969	0.00202261
175	HMGN3-AS1	0.0977421	0.00205623
176	IGFBP3	0.0976849	0.00206879
177	POGLUT1	0.0976783	0.00207023
178	CD72	0.0975326	0.00210255
179	BNIP2	0.0974886	0.0021124
180	TCF25	0.0974837	0.0021135
181	CCDC142	0.097453	0.00212039
182	CNOT6L	0.0972836	0.00215885
183	IFI35	0.0972642	0.0021633
184	CGAS	0.0972431	0.00216813
185	NEBL-AS1	0.0972015	0.00217771
186	CYB5B	0.0971748	0.00218387
187	NOL11	0.0971074	0.00219952
188	CPOX	0.0970668	0.00220899
189	PPP5D1P	0.0970007	0.00222448
190	SKP1	0.0968901	0.00225062
191	DOCK7	0.096835	0.00226377
192	AP1M1	0.0967884	0.00227492
193	PNRC1	0.0967794	0.0022771
194	SETDB2	0.0967405	0.00228647
195	UBL7	0.0963512	0.00238215
196	PURA	0.0963013	0.00239466
197	ZCCHC4	0.0961159	0.00244173
198	MCM2	0.0960609	0.00245585
199	GAS1	0.096018	0.00246692
200	DUSP1	0.0957803	0.00252907
201	CLIP4	0.0957746	0.00253059
202	JUND	0.0956846	0.00255451
203	DCHS2	0.0956836	0.00255478
204	ADAMTS5	0.0954903	0.00260684
205	SKAP1	0.0954891	0.00260718
206	PRKCI	0.0954244	0.00262481
207	SMC6	0.0953891	0.00263449
208	TRAPPC3	0.0951074	0.00271287
209	NDE1	0.0950252	0.00273613
210	ZNF99	0.0949359	0.00276161
211	LAYN	0.0946946	0.00283158
212	PARD3B	0.0946916	0.00283246
213	CNPPD1	0.0945775	0.0028661
214	FOXP4	0.0945332	0.00287926
215	LOC107984974	0.0945071	0.00288703
216	ZFP91	0.0944526	0.00290336
217	RNF32-DT	0.0943842	0.00292391
218	B3GALNT2	0.0943539	0.0029331
219	SPOCK1	0.09428	0.00295555
220	HOXC9	0.0939914	0.00304472
221	CFAP20	0.093962	0.00305396
222	ACACA	0.0939439	0.00305965
223	RPS5P2	0.0939393	0.00306109
224	SQOR	0.0939272	0.00306491
225	KPNA4	0.0938925	0.00307584
226	EIF5A2	0.0938871	0.00307757
227	CITED2	0.0937598	0.00311807
228	SUPT7L	0.0937558	0.00311935
229	RPA3	0.0935106	0.00319878
230	KLHDC9	0.0934409	0.0032217
231	ERCC2	0.0932265	0.00329312
232	DAB2IP	0.0928803	0.00341144
233	FSCN2	0.0928525	0.00342112
234	WDSUB1	0.0927613	0.00345301
235	ZNF263	0.0927449	0.00345881
236	FRMD7	0.0927364	0.0034618
237	ZNF366	0.0927364	0.0034618
238	ATP6V1F	0.0926839	0.00348031
239	MAP1LC3B	0.0926045	0.00350849
240	TMEM208	0.092473	0.00355565
241	WFDC12	0.0924223	0.00357399
242	FNBP1	0.092422	0.00357408
243	SCN7A	0.0923764	0.00359067
244	VMA21	0.092347	0.00360136
245	DRD4	0.0923467	0.00360147
246	ZNF664	0.0922622	0.00363243
247	LINC01117	0.0921983	0.00365602
248	ZNF267	0.0921807	0.0036625
249	ABL2	0.0921104	0.00368864
250	PRELID3B	0.0920842	0.00369844
251	TMEM33	0.0920778	0.00370084
252	AHCTF1	0.092009	0.00372665
253	EHD1	0.0918504	0.00378678
254	ZNF407	0.0916902	0.0038484
255	SF3A3	0.091637	0.00386908
256	POT1-AS1	0.0916281	0.00387256
257	ZHX1-C8orf76	0.0914757	0.00393237
258	CELF4	0.0913991	0.00396276
259	LPP-AS2	0.0913618	0.0039776
260	HAO2	0.091315	0.00399634
261	SERPINB1	0.0913147	0.00399646
262	FERMT2	0.0913033	0.00400107
263	JAG1	0.0912045	0.0040409
264	GKAP1	0.0912033	0.00404138
265	MXI1	0.0911124	0.00407837
266	CMTM4	0.0910525	0.00410288
267	SEH1L	0.0910127	0.00411926
268	PMP22	0.0909962	0.00412606
269	FAM110A	0.0909293	0.00415377
270	SYNPO2	0.0908441	0.00418929
271	COL4A5	0.0908003	0.00420767
272	SLC2A4	0.0907595	0.00422485
273	RGS16	0.090744	0.00423138
274	RFC5	0.0906303	0.00427969
275	AFF1	0.0906225	0.00428301
276	LPXN	0.0906024	0.0042916
277	WBP1L	0.0904688	0.00434909
278	CAMK2N1	0.090397	0.00438027
279	PPFIBP1	0.0901645	0.00448268
280	PHF5A	0.090131	0.00449762
281	GPSM2	0.090128	0.00449895
282	TSC22D3	0.0900585	0.00453007
283	MYOF	0.0900457	0.0045358
284	INPP5F	0.08988	0.0046109
285	ECHS1	0.0897634	0.00466441
286	MYO5C	0.0897082	0.00468993
287	TRAF1	0.0896541	0.00471508
288	SIX5	0.0896303	0.00472618
289	APPBP2	0.0893476	0.00485982
290	SNRNP25	0.089337	0.0048649
291	BST2	0.0893188	0.00487365
292	CARD8	0.0892033	0.00492936
293	ZBTB5	0.0891919	0.00493488
294	LINC02294	0.0891617	0.00494955
295	PASK	0.0891381	0.00496106
296	HDAC2-AS2	0.0891342	0.00496294
297	HUNK	0.0890492	0.00500459
298	PIGK	0.0889999	0.00502887
299	KLF12	0.088958	0.00504962
300	SLPI	0.0888231	0.00511685
301	PNPLA6	0.0887237	0.00516695
302	PLEKHG3	0.0887102	0.00517376
303	STAMBP	0.0886273	0.00521594
304	BRD3	0.0885262	0.00526775
305	CEP290	0.0885168	0.00527257
306	CCDC107	0.0883778	0.00534465
307	C21orf62	0.0883652	0.00535121
308	GUCY1A2	0.0883411	0.00536384
309	GPR107	0.0883037	0.00538343
310	MYO9A	0.0882553	0.00540889
311	PIK3CA	0.0882523	0.00541049
312	PTOV1-AS1	0.088238	0.00541803
313	IQGAP2	0.0882007	0.00543773
314	KMT2A	0.0881856	0.00544575
315	ASXL3	0.0881756	0.00545105
316	TRMT112	0.0881433	0.00546823
317	RAD52	0.088097	0.00549297
318	MYCBP2	0.0880167	0.00553605
319	GAS2L1	0.0879713	0.00556053
320	LEKR1	0.0879619	0.0055656
321	HOXC11	0.0878627	0.00561951
322	NKTR	0.0878316	0.00563649
323	ANKH	0.0877797	0.00566497
324	PRNP	0.0877289	0.00569296
325	TAF7	0.0876083	0.0057599
326	TRG-AS1	0.0874515	0.005848
327	ARHGAP29	0.0874391	0.00585502
328	ZFP82	0.0874175	0.00586728
329	NDUFB6	0.0873773	0.00589009
330	LONRF1	0.0873463	0.00590777
331	ABCA11P	0.0873446	0.00590875
332	RAB2B	0.0871498	0.00602095
333	VCAM1	0.0870676	0.00606883
334	ACTR3	0.086876	0.00618181
335	AGAP1	0.0868253	0.00621202
336	AP3S1	0.0868163	0.0062174
337	TMEM160	0.0868081	0.00622233
338	SPART	0.0867415	0.00626226
339	MORC3	0.086693	0.0062915
340	STT3B	0.086669	0.00630605
341	RPN2	0.0865862	0.00635635
342	CDK17	0.0865422	0.0063832
343	VGLL4	0.0863914	0.00647612
344	MIF4GD-DT	0.0863371	0.00650984
345	A4GALT	0.086327	0.00651615
346	DEPTOR	0.0863144	0.00652403
347	DHRS4L2	0.0861532	0.00662532
348	HSPA13	0.0861006	0.00665867
349	AKAP12	0.0860831	0.00666984
350	PON1	0.0860729	0.00667632
351	GTF2E1	0.0860684	0.00667921
352	LMO7	0.0859996	0.0067232
353	ZBTB10	0.0859959	0.00672553
354	PURB	0.0859758	0.00673848
355	SET	0.0859551	0.00675178
356	SRP54	0.0859181	0.00677565
357	CAMK2B	0.085881	0.00679964
358	GLYR1	0.0857226	0.0069029
359	SLC48A1	0.0857205	0.0069043
360	FBXO3-DT	0.0856753	0.00693405
361	RHOBTB3	0.0854357	0.00709362
362	PITPNM3	0.0854149	0.00710765
363	GRIN2A	0.0853377	0.00715985
364	FRY	0.0852157	0.00724307
365	ZNF518A	0.0851665	0.00727681
366	STXBP1	0.085085	0.00733315
367	MAL	0.0850762	0.00733925
368	ASPDH	0.085071	0.00734283
369	ANKRD13C	0.0848536	0.0074951
370	TSEN15	0.08471	0.00759726
371	LINC01315	0.0846865	0.0076141
372	ALDH2	0.0845766	0.00769321
373	ZDHHC15	0.0844875	0.00775795
374	TNRC6B	0.0844707	0.00777017
375	SNX21	0.08446	0.00777797
376	RNPC3	0.0844303	0.00779976
377	EPN1	0.0843698	0.00784417
378	LARP7	0.0843671	0.00784616
379	EIF1B	0.0842982	0.007897
380	CYTH3	0.0842751	0.00791419
381	KDM7A	0.084208	0.00796407
382	NFKBIB	0.0841673	0.00799455
383	GALK1	0.0841348	0.00801893
384	COA7	0.0841139	0.00803463
385	LINC01909	0.0841107	0.00803697
386	ISCU	0.08409	0.00805261
387	AZI2	0.084065	0.00807147
388	ELOF1	0.0840412	0.00808942
389	CEBPZ	0.0840365	0.00809301
390	RHOQ	0.0840361	0.00809329
391	SNAP29	0.0840332	0.00809554
392	SPX	0.0840013	0.00811967
393	CHRD	0.0840003	0.00812043
394	MED1	0.0839718	0.00814214
395	STBD1	0.0838826	0.00821026
396	MTG1	0.0838564	0.00823038
397	TTF1	0.0838158	0.00826166
398	HNRNPM	0.0837851	0.00828539
399	PKP4	0.0836713	0.00837378
400	CSNK1G3	0.0836598	0.00838271
401	DMXL1	0.0836399	0.00839828
402	TDG	0.0836201	0.00841381
403	GALNT17	0.0835309	0.00848396
404	EYA2	0.0834762	0.00852726
405	NDUFAF1	0.083476	0.00852742
406	ICAM2	0.0834138	0.00857695
407	SLC22A6	0.0833886	0.00859705
408	MAX	0.0833603	0.00861965
409	CDHR2	0.0833224	0.00865008
410	CCDC9	0.0833122	0.00865826
411	MRPL41	0.0831995	0.00874931
412	VPS50	0.0831939	0.00875383
413	SRFBP1	0.0831762	0.0087683
414	RWDD4	0.0831575	0.00878348
415	RAPGEF4	0.0831357	0.00880125
416	CBX5	0.0831139	0.00881907
417	PDE3B	0.0830912	0.00883759
418	NDUFS1	0.0830416	0.00887835
419	CCNL2	0.0830134	0.00890151
420	VKORC1	0.0829968	0.00891526
421	MAPK9	0.0829817	0.00892772
422	CLASP1	0.0829508	0.00895332
423	ZBTB40	0.0829506	0.00895345
424	BTG3	0.0828727	0.00901823
425	C3AR1	0.082867	0.00902299
426	LINC00924	0.0828204	0.0090619
427	NCCRP1	0.0827903	0.00908717
428	LMAN1	0.0827179	0.00914811
429	DONSON	0.082616	0.00923458
430	NFKBID	0.0826058	0.00924328
431	SLC20A2	0.0825815	0.00926397
432	MTDH	0.082573	0.00927124
433	MYO18A	0.0823612	0.00945384
434	PLAG1	0.0823193	0.00949031
435	KIRREL1	0.0823115	0.00949714
436	ARHGEF28	0.0822677	0.00953549
437	DDX39B	0.0821939	0.00960036
438	ANAPC10	0.082191	0.0096029
439	KRCC1	0.0821314	0.00965559
440	NFYB	0.0821239	0.00966227
441	TMEM9B	0.0820538	0.00972455
442	CDS2	0.0820213	0.00975364
443	JAML	0.0819625	0.00980635
444	ZNF84	0.0819183	0.00984614
445	PLD6	0.0818791	0.00988155
446	STAB1	0.0818138	0.00994072
447	KCNJ12	0.08179	0.00996245
448	STX6	0.0817803	0.00997129

## Sheet: Suppl. table 11.3
Suppl. table 11.3. snRNA-seq: Gene transcripts negatively correlated with ALDH1A2 in all human PEC nuclei
	symbol	correlation coefficient	pvalue
1	ROBO2	-0.240666	3.18012e-20
2	PDE4D	-0.163982	4.75631e-10
3	LOC105373347	-0.163436	5.43775e-10
4	TENM1	-0.154349	4.72508e-09
5	NFIB	-0.152874	6.63495e-09
6	PKHD1	-0.147325	2.30991e-08
7	FOXP2	-0.147221	2.36341e-08
8	SLC2A9	-0.144941	3.89262e-08
9	KCNJ15	-0.141283	8.53088e-08
10	NOX4	-0.140275	1.05524e-07
11	LINC01317	-0.140201	1.07184e-07
12	FRMD5	-0.139485	1.24545e-07
13	PITPNC1	-0.139119	1.34441e-07
14	CRAT37	-0.138761	1.44859e-07
15	HPN	-0.138065	1.67372e-07
16	SLC35F3	-0.135333	2.9311e-07
17	KLHL4	-0.134182	3.69912e-07
18	PTPRG	-0.129451	9.43649e-07
19	EPHA7	-0.125458	2.02836e-06
20	TRPV4	-0.121865	3.9601e-06
21	CYP7B1	-0.12186	3.96357e-06
22	MMP7	-0.120646	4.94809e-06
23	CNTNAP3B	-0.119777	5.79153e-06
24	ACSM3	-0.118483	7.30837e-06
25	PGLYRP2	-0.118156	7.74761e-06
26	TBX2	-0.118036	7.91444e-06
27	CUBN	-0.117625	8.51424e-06
28	CACNA1D	-0.117076	9.38494e-06
29	MXRA5	-0.116909	9.66486e-06
30	FAM20C	-0.11602	1.13017e-05
31	HNF4G	-0.115234	1.29654e-05
32	TFCP2L1	-0.114642	1.43676e-05
33	PTH2R	-0.114468	1.48092e-05
34	APBB1IP	-0.114247	1.53853e-05
35	PIEZO2	-0.113869	1.64217e-05
36	GLYAT	-0.113499	1.74989e-05
37	REPS2	-0.113086	1.87822e-05
38	PDLIM1	-0.112227	2.17447e-05
39	ELL2	-0.111515	2.45324e-05
40	FAT3	-0.10996	3.18398e-05
41	LINC00511	-0.109789	3.27599e-05
42	SLC16A9	-0.109716	3.31647e-05
43	CACNA1C	-0.109615	3.37217e-05
44	SYNDIG1	-0.108436	4.09801e-05
45	NCKAP5	-0.106895	5.27147e-05
46	TOX3	-0.106234	5.86723e-05
47	PTPN20	-0.105868	6.22341e-05
48	LINC01060	-0.105082	7.05864e-05
49	DLGAP1	-0.104799	7.38464e-05
50	PMEPA1	-0.104662	7.54851e-05
51	KRT7	-0.104634	7.5818e-05
52	PLS3	-0.104517	7.72479e-05
53	XIAP	-0.10353	9.03086e-05
54	CPLANE2	-0.103442	9.15615e-05
55	CADPS2	-0.103037	9.75804e-05
56	HMCN1	-0.10287	0.000100178
57	CTSZ	-0.102848	0.000100514
58	PRICKLE2	-0.10247	0.00010664
59	BBOX1-AS1	-0.101861	0.000117245
60	ARHGAP42	-0.101803	0.000118307
61	ZNF486	-0.101674	0.0001207
62	BIRC3	-0.101002	0.000133902
63	AMN	-0.100949	0.000135009
64	CLU	-0.10084	0.000137295
65	PLCXD3	-0.100713	0.000140001
66	SLC34A1	-0.100654	0.000141263
67	HAVCR1	-0.100637	0.000141638
68	LOC107984827	-0.100471	0.000145301
69	LRRK2	-0.0983735	0.000199789
70	ABCB5	-0.0972066	0.000237892
71	RALYL	-0.0969584	0.00024683
72	TMTC1	-0.0967581	0.000254273
73	CARHSP1	-0.0964848	0.000264764
74	AR	-0.0963401	0.000270486
75	PERP	-0.0962705	0.000273275
76	MECOM	-0.0962453	0.000274294
77	SLC14A1	-0.0958584	0.000290367
78	TOM1	-0.0957367	0.000295601
79	FOXO1	-0.0954131	0.000309953
80	CA10	-0.0952587	0.000317028
81	ABTB2	-0.0952284	0.000318434
82	LINC01982	-0.0946137	0.00034825
83	JCAD	-0.0945165	0.000353197
84	SLC12A3	-0.09426	0.000366573
85	CYSLTR2	-0.0941143	0.000374375
86	SLC7A8	-0.0940493	0.000377905
87	PCAT1	-0.0940432	0.000378243
88	TIMD4	-0.0939978	0.000380726
89	CLPTM1L	-0.0937026	0.000397278
90	ADCY9	-0.0935669	0.000405106
91	TMEM51	-0.0933909	0.000415476
92	ACSM2A	-0.0933671	0.000416895
93	NEAT1	-0.0932282	0.000425281
94	GPC6	-0.0930172	0.000438323
95	ADAMTS9-AS1	-0.0929544	0.000442276
96	AQP4-AS1	-0.0923996	0.000478661
97	SCNN1A	-0.0922593	0.000488295
98	HSD11B2	-0.0920962	0.000499723
99	CELF2	-0.0920176	0.000505319
100	PLBD1	-0.0916041	0.000535724
101	KRT17	-0.0914709	0.00054588
102	WDR72	-0.0913493	0.000555304
103	NDUFB7	-0.0907514	0.000603887
104	AGXT2	-0.0904856	0.000626731
105	EPS8	-0.0900969	0.000661577
106	PRTFDC1	-0.0900321	0.000667557
107	TSPAN18	-0.0895324	0.000715407
108	SLC17A1	-0.0894811	0.000720495
109	TNFAIP6	-0.0894727	0.000721336
110	STARD8	-0.0894243	0.00072617
111	CMYA5	-0.089249	0.000743944
112	ACSM2B	-0.0891843	0.0007506
113	KCNMA1	-0.0890961	0.000759766
114	MAMDC4	-0.0888224	0.000788886
115	PAH	-0.0886861	0.000803769
116	MAST4	-0.0886267	0.000810336
117	TIMM50	-0.0884887	0.000825784
118	LRRK1	-0.0882833	0.000849276
119	ANPEP	-0.0881818	0.000861119
120	SLC3A1	-0.0879314	0.000890989
121	GRIK3	-0.0877877	0.00090856
122	NLGN4X	-0.0877505	0.000913163
123	POU3F3	-0.0876751	0.000922545
124	MSRA	-0.0875753	0.000935116
125	PDZRN3	-0.0868514	0.00103113
126	OSBPL8	-0.0868466	0.00103179
127	ATOX1	-0.0868403	0.00103266
128	FZR1	-0.0867895	0.00103974
129	LOC105371855	-0.0867892	0.00103978
130	FMO1	-0.0866814	0.00105495
131	ESRRG	-0.0865181	0.00107832
132	CTXND1	-0.0863167	0.0011078
133	GPT2	-0.0861489	0.00113293
134	UFD1	-0.0861056	0.00113949
135	LOC105375421	-0.0860488	0.00114817
136	SHC4	-0.0860223	0.00115223
137	ZFHX3	-0.085983	0.0011583
138	KCNIP4	-0.0855269	0.00123073
139	RAP1GAP2	-0.0850349	0.00131356
140	LPAR6	-0.0848103	0.00135305
141	SPSB4	-0.0848	0.00135489
142	ACACB	-0.0846566	0.00138071
143	ATP6V0E1	-0.0845703	0.00139645
144	COL9A2	-0.0844295	0.00142251
145	WDFY3-AS1	-0.0844178	0.00142469
146	SAMD5	-0.0843565	0.0014362
147	ADGRE5	-0.0842995	0.00144697
148	NLRP2	-0.08415	0.00147556
149	OR6J1	-0.0841305	0.00147934
150	TUBA1A	-0.0840985	0.00148554
151	KIAA1755	-0.0840338	0.00149816
152	CACNA2D3	-0.0836487	0.00157533
153	PTPRE	-0.0833644	0.00163461
154	PIGV	-0.083304	0.00164747
155	MACC1	-0.0832603	0.00165683
156	LINC01020	-0.0825743	0.00181032
157	FTH1	-0.0823574	0.00186152
158	ENPEP	-0.082226	0.00189315
159	GIPC2	-0.0821984	0.00189987
160	R3HDM4	-0.0818331	0.00199075
161	PTPA	-0.0817932	0.00200092
162	MIR325HG	-0.081601	0.00205056
163	NHS	-0.0815489	0.00206422
164	ALDH1L1	-0.0813131	0.00212702
165	SLC5A11	-0.0812345	0.00214837
166	COL3A1	-0.0811779	0.00216383
167	TOX	-0.0811469	0.00217237
168	PLEC	-0.0810964	0.00218631
169	NECAP2	-0.0809228	0.00223488
170	FMO4	-0.0808793	0.00224719
171	ARHGAP22	-0.080622	0.00232138
172	MYO7B	-0.0806083	0.0023254
173	ENOX1	-0.0805227	0.0023506
174	CRYL1	-0.0805159	0.00235263
175	NR6A1	-0.0803809	0.00239292
176	VAV3	-0.0802404	0.00243551
177	TNFSF15	-0.0802108	0.0024446
178	KYNU	-0.0800709	0.00248785
179	COL16A1	-0.0800499	0.0024944
180	FLI1	-0.0800226	0.00250295
181	MRPS28	-0.0800106	0.00250672
182	TOB1	-0.0799739	0.00251825
183	ZCCHC24	-0.0799592	0.00252289
184	SDK1	-0.0793154	0.00273381
185	C3orf85	-0.0792784	0.00274642
186	LIMCH1	-0.0792596	0.00275284
187	PIERCE2	-0.0791796	0.00278032
188	SLC22A12	-0.079171	0.00278326
189	CDCP1	-0.0791076	0.00280526
190	GNAO1	-0.0790448	0.00282719
191	COTL1	-0.0789529	0.00285953
192	SORBS1	-0.07894	0.00286411
193	L3MBTL2	-0.0789189	0.0028716
194	PAQR4	-0.0788565	0.00289384
195	CASR	-0.0788429	0.0028987
196	ZSWIM3	-0.0787096	0.00294685
197	CA4	-0.078701	0.00294997
198	CCSER1	-0.078694	0.00295252
199	WDR86	-0.0786932	0.00295281
200	TUBB4B	-0.0786832	0.00295648
201	FSTL3	-0.0786252	0.00297769
202	R3HCC1	-0.0786036	0.00298565
203	TRPM3	-0.0784296	0.00305034
204	FGFR3	-0.0784038	0.00306003
205	DOCK8	-0.0783091	0.00309587
206	RPS19BP1	-0.0782418	0.00312158
207	POLR3H	-0.0781608	0.00315278
208	GCNT7	-0.0781051	0.0031744
209	LINC01428	-0.0780999	0.00317643
210	DAPK2	-0.0779108	0.0032509
211	CYB5A	-0.0777487	0.00331596
212	FUNDC2	-0.0776478	0.00335707
213	SFRP2	-0.0775179	0.00341067
214	E2F7	-0.0774252	0.0034494
215	LOC100287792	-0.0774081	0.00345658
216	LINC02607	-0.0773605	0.00347666
217	IL26	-0.0773387	0.0034859
218	HECW1	-0.0773335	0.0034881
219	RNF152	-0.0770748	0.00359942
220	TMTC2	-0.0770224	0.00362234
221	SLC5A12	-0.0769518	0.00365349
222	ESRRB	-0.0768762	0.00368706
223	SAMD3	-0.0768352	0.00370538
224	SLC1A1	-0.0768188	0.00371274
225	NXNL2	-0.0767363	0.00374994
226	SP140	-0.0765797	0.00382152
227	HBB	-0.0765636	0.00382895
228	SPDL1	-0.0762866	0.00395876
229	ITGA11	-0.0762826	0.00396067
230	MIR34AHG	-0.0762522	0.00397517
231	PRICKLE1	-0.0761884	0.00400574
232	NPL	-0.0758583	0.0041674
233	PLCB1	-0.0758435	0.00417478
234	COL1A2	-0.0757479	0.00422275
235	KCNK13	-0.0756224	0.00428652
236	KALRN	-0.0755959	0.00430011
237	C7	-0.0753534	0.00442613
238	CHRM3	-0.0753467	0.00442962
239	PIGR	-0.0752847	0.00446242
240	UNC5D	-0.0752718	0.00446927
241	STRN4	-0.075249	0.00448142
242	ABCB1	-0.0751886	0.00451363
243	IRAG2	-0.0751566	0.00453084
244	KCNJ3	-0.075139	0.00454029
245	PFKFB2	-0.0750752	0.00457478
246	CHST9	-0.0750375	0.00459528
247	VEGFC	-0.0749609	0.00463719
248	RNF113A	-0.0748227	0.00471366
249	PSD3	-0.0747534	0.00475243
250	LGALS1	-0.0747311	0.00476495
251	B3GAT3	-0.0746972	0.00478404
252	HS3ST5	-0.074673	0.00479776
253	SPOCK3	-0.0746505	0.00481049
254	SLC13A1	-0.0746089	0.00483416
255	TPST2	-0.0745297	0.00487953
256	VIT	-0.0744187	0.00494375
257	COL22A1	-0.0744014	0.00495378
258	SLC16A11	-0.0743992	0.0049551
259	KLHL6	-0.0741915	0.00507753
260	GPR132	-0.0741497	0.00510255
261	GPR137B	-0.0741178	0.00512164
262	KLF8	-0.0741127	0.00512472
263	MAN1C1	-0.0740111	0.0051861
264	ACVR2A	-0.0740065	0.00518893
265	ABCC9	-0.0739941	0.00519647
266	SMS	-0.0738849	0.00526331
267	NDUFS1	-0.0738406	0.00529062
268	C5orf34	-0.0737931	0.00532009
269	PLA2G10	-0.0735525	0.00547161
270	SORCS3	-0.0734774	0.00551971
271	AQP1	-0.0734039	0.00556709
272	HGD	-0.0733389	0.00560933
273	CLDN10	-0.0731544	0.00573082
274	GRIK4	-0.073075	0.00578383
275	PGAP3	-0.0730669	0.00578928
276	NPIPB2	-0.0730055	0.00583064
277	EXO5	-0.072994	0.00583836
278	TCN2	-0.0728264	0.00595266
279	ATP1B1	-0.0727413	0.00601152
280	GLRA2	-0.0727356	0.00601543
281	VIRMA-DT	-0.0726743	0.00605817
282	TESPA1	-0.072556	0.00614134
283	CD151	-0.0725553	0.00614183
284	SELENOS	-0.0725391	0.00615331
285	MAPT	-0.0722585	0.00635514
286	NPM3	-0.0722103	0.00639038
287	VAV1	-0.0722001	0.00639785
288	HTR3C	-0.0721343	0.00644631
289	TM7SF3	-0.0721271	0.00645168
290	CDH4	-0.0721162	0.00645976
291	GPX3	-0.0721018	0.00647037
292	TMEM208	-0.072025	0.00652755
293	RPL7L1	-0.0720036	0.00654355
294	FGD6	-0.0719269	0.00660127
295	LINC00671	-0.0718885	0.00663029
296	PPM1L	-0.0717806	0.00671254
297	TMEM92-AS1	-0.0717382	0.00674511
298	LINC02450	-0.0716211	0.00683579
299	LINC01499	-0.0715985	0.00685346
300	MME	-0.0715906	0.00685962
301	USHBP1	-0.071546	0.00689458
302	LAMA1	-0.0714974	0.00693277
303	SLC28A1	-0.0714791	0.00694725
304	SCAMP5	-0.0714605	0.00696194
305	CALCOCO2	-0.0714418	0.00697678
306	STX3	-0.0714261	0.00698927
307	SLCO1B1	-0.0714192	0.00699472
308	FUT6	-0.0713829	0.0070237
309	TMEM176B	-0.0713363	0.00706095
310	SELENBP1	-0.0713042	0.00708678
311	LOC101929710	-0.0711069	0.0072471
312	KRT19	-0.0710954	0.00725659
313	FKBP1B	-0.0709176	0.00740399
314	CYP2S1	-0.0708758	0.0074391
315	ARSL	-0.0708043	0.0074994
316	PTCD1	-0.0707746	0.00752455
317	ADAM28	-0.0707654	0.00753239
318	KIF24	-0.0706884	0.00759811
319	PRAME	-0.0705727	0.00769774
320	FBLIM1	-0.0705596	0.00770913
321	KCNU1	-0.0705323	0.00773288
322	SIPA1L1	-0.0703307	0.0079101
323	OGDHL	-0.0702472	0.00798448
324	LIN9	-0.0701694	0.00805444
325	PLCL2	-0.0701581	0.00806462
326	MR1	-0.0700588	0.00815479
327	SLC16A4	-0.0698173	0.00837783
328	LSAMP	-0.0697796	0.00841316
329	ST13	-0.0696904	0.00849723
330	COL23A1	-0.0696594	0.00852663
331	SLC25A34	-0.069642	0.00854312
332	VSNL1	-0.069604	0.00857939
333	ZNF446	-0.0694036	0.00877262
334	ASPA	-0.0693857	0.0087901
335	LRP5	-0.0691632	0.0090096
336	ACAT1	-0.0691355	0.00903722
337	S100A14	-0.0690807	0.00909218
338	ANKDD1A	-0.0689256	0.00924936
339	DDAH1	-0.0688925	0.00928327
340	POLE	-0.0688441	0.00933296
341	PCSK5	-0.0687948	0.00938381
342	NAP1L2	-0.0687564	0.00942359
343	ADGRB3	-0.0687019	0.00948028
344	ACBD3-AS1	-0.0686092	0.00957755
345	POGLUT3	-0.0684766	0.00971807
346	GJB2	-0.0684085	0.00979099
347	MDK	-0.0682718	0.0099388
348	KCNH8	-0.0682685	0.00994236
349	CD302	-0.068268	0.00994298
350	CD44	-0.0682627	0.0099487
351	MRGPRF	-0.0682313	0.00998297

## Sheet: Suppl. table 11.4
Suppl. table 11.4. snRNA-seq: Gene transcripts negatively correlated with ALDH1A2 in all human PEC nuclei
	symbol	correlation coefficient	pvalue
1	ALDH1A2	1	0
2	RBFOX1	0.350758	1.62648e-42
3	SLIT3	0.299279	7.09103e-31
4	CCDC198	0.284617	5.81046e-28
5	SLC4A11	0.27981	4.81323e-27
6	LINC01435	0.262862	5.98714e-24
7	COL4A5	0.262455	7.06076e-24
8	PARD3B	0.258536	3.40492e-23
9	SLC35F4	0.255124	1.31087e-22
10	MYO9A	0.248561	1.657e-21
11	SYNE1	0.243329	1.18772e-20
12	MAGI2	0.242485	1.62473e-20
13	THRB	0.239666	4.58952e-20
14	PHACTR3	0.236058	1.6998e-19
15	PALLD	0.234942	2.53717e-19
16	EFCAB13	0.234883	2.59116e-19
17	CLIC5	0.229745	1.5945e-18
18	GMDS	0.228643	2.34068e-18
19	KAZN	0.227645	3.30885e-18
20	FRMD4A	0.227503	3.47488e-18
21	FRY	0.22749	3.49047e-18
22	EYA2	0.22617	5.50116e-18
23	LINC03017	0.222395	1.98883e-17
24	EPB41L5	0.221871	2.37263e-17
25	KCNQ1OT1	0.221302	2.87288e-17
26	PDE7B	0.218513	7.275e-17
27	WT1	0.217279	1.09347e-16
28	ZFPM2	0.216477	1.42281e-16
29	PDE1A	0.214343	2.85202e-16
30	AUTS2	0.213837	3.35996e-16
31	HSPA12A	0.213075	4.29762e-16
32	EFNA5	0.210683	9.24451e-16
33	UNC5C	0.207917	2.21623e-15
34	TBL1X	0.203526	8.66014e-15
35	ABCG1	0.20337	9.08338e-15
36	LETR1	0.202756	1.09646e-14
37	TNNT2	0.200723	2.03407e-14
38	MYRIP	0.200218	2.36921e-14
39	PAWR	0.198703	3.73472e-14
40	ZNF536	0.19823	4.3027e-14
41	POU6F2	0.196551	7.08669e-14
42	WSCD2	0.196023	8.28332e-14
43	COL4A6	0.19499	1.12251e-13
44	KLRG2	0.194954	1.13431e-13
45	TSPAN5	0.194539	1.28079e-13
46	BMP7	0.19284	2.10119e-13
47	RIC8B	0.190761	3.82737e-13
48	VWA3A	0.190626	3.97826e-13
49	LOC102546299	0.190136	4.5773e-13
50	CFH	0.18922	5.94304e-13
51	MAML3	0.187488	9.70354e-13
52	F5	0.186345	1.33746e-12
53	COL26A1	0.185475	1.70485e-12
54	NID2	0.184568	2.19384e-12
55	CLIP4	0.184058	2.52618e-12
56	FMN2	0.182904	3.47096e-12
57	ZBTB7C	0.180226	7.20021e-12
58	SHANK2	0.179419	8.95356e-12
59	OCA2	0.176108	2.16437e-11
60	RAPGEF3	0.176061	2.19139e-11
61	ITIH5	0.175591	2.4805e-11
62	ITGA1	0.175375	2.62573e-11
63	BICD1	0.17526	2.7062e-11
64	NAV3	0.174994	2.90157e-11
65	CDH1	0.174749	3.09413e-11
66	SUPT3H	0.174543	3.26539e-11
67	SIPA1L2	0.173838	3.92573e-11
68	CTIF	0.173753	4.01389e-11
69	SEMA5B	0.173705	4.06452e-11
70	NPR3	0.173004	4.8764e-11
71	AQP9	0.172853	5.07054e-11
72	GPC4	0.171834	6.59813e-11
73	GALNT14	0.171786	6.6793e-11
74	IGFBP7	0.171312	7.54497e-11
75	KIRREL1	0.170497	9.29617e-11
76	ADAM10	0.169735	1.12909e-10
77	APBA1	0.168938	1.38224e-10
78	LRFN5	0.168473	1.55441e-10
79	FBXL7	0.166655	2.4537e-10
80	NEBL	0.165447	3.31372e-10
81	SPAAR	0.165195	3.52636e-10
82	ARNT2	0.164809	3.87939e-10
83	DCDC2	0.162965	6.10113e-10
84	CAMTA1	0.162349	7.08863e-10
85	NR2F2-AS1	0.16222	7.31476e-10
86	HIPK2	0.160681	1.06105e-09
87	GULP1	0.159734	1.33182e-09
88	BCAM	0.159402	1.44174e-09
89	NCALD	0.15878	1.67224e-09
90	CTTNBP2	0.157476	2.27685e-09
91	NLGN1	0.156774	2.68589e-09
92	KCNT2	0.156494	2.86828e-09
93	OSBPL10	0.156248	3.03827e-09
94	GALNT10	0.155739	3.42242e-09
95	THSD7A	0.152941	6.53304e-09
96	ILDR2	0.152827	6.70641e-09
97	PRSS23	0.152729	6.85838e-09
98	RPH3AL	0.151363	9.35978e-09
99	ZBTB44	0.150927	1.03314e-08
100	COL4A1	0.150575	1.11849e-08
101	DNAH14	0.150349	1.17718e-08
102	FAT1	0.148856	1.64484e-08
103	PARVA	0.148812	1.66086e-08
104	SYT2	0.148242	1.88567e-08
105	LRFN2	0.14805	1.96756e-08
106	PARD6B	0.147762	2.09725e-08
107	CCN2	0.147137	2.4078e-08
108	CCDC85A	0.147102	2.42641e-08
109	CFAP54	0.147093	2.43118e-08
110	SMAD6	0.146792	2.59775e-08
111	SLC48A1	0.146389	2.83797e-08
112	ATP10A	0.146384	2.84097e-08
113	SNX25	0.146202	2.95658e-08
114	LPCAT2	0.146019	3.07789e-08
115	CNTN4	0.145962	3.11605e-08
116	LRP2	0.145912	3.15079e-08
117	PRKCI	0.145895	3.16222e-08
118	TNC	0.145009	3.83595e-08
119	ADAMTS16	0.144771	4.0388e-08
120	MEIS2	0.144369	4.40636e-08
121	NTN4	0.144065	4.70547e-08
122	CRIM1	0.143738	5.04949e-08
123	NRP2	0.143279	5.57328e-08
124	PAX8	0.142867	6.08796e-08
125	FNBP1	0.142434	6.67851e-08
126	BOC	0.142035	7.27241e-08
127	THBS1	0.141796	7.65148e-08
128	ARAP2	0.141446	8.2406e-08
129	LNC-LBCS	0.141264	8.56514e-08
130	FHIP1A	0.141194	8.69298e-08
131	CYP1B1-AS1	0.141022	9.01511e-08
132	NEXMIF	0.140696	9.65856e-08
133	EOLA2-DT	0.140609	9.83629e-08
134	RERG	0.140102	1.09431e-07
135	KIF12	0.139461	1.25183e-07
136	DHRS3	0.137705	1.80296e-07
137	PLAGL1	0.137198	2.00189e-07
138	RAP1GAP	0.136713	2.21141e-07
139	TMEM163	0.136479	2.31999e-07
140	TBCK	0.136031	2.54285e-07
141	TSHZ2	0.134791	3.27148e-07
142	SGCD	0.134458	3.49898e-07
143	PCED1B	0.133557	4.19419e-07
144	PRKAA2	0.133549	4.20117e-07
145	TTN-AS1	0.133509	4.235e-07
146	TENM3	0.133269	4.44367e-07
147	NPAS3	0.133139	4.56037e-07
148	LIX1	0.132966	4.72057e-07
149	SDC2	0.132851	4.83056e-07
150	MDGA2	0.132686	4.99218e-07
151	NRP1	0.132392	5.29217e-07
152	POGZ	0.131732	6.03246e-07
153	MYO1D	0.131515	6.2964e-07
154	SLC35F5	0.13133	6.53119e-07
155	GTF2IRD1	0.131269	6.61039e-07
156	LARGE1	0.13078	7.27828e-07
157	UBAP2	0.130694	7.40256e-07
158	SLC24A3	0.130156	8.22534e-07
159	RALGAPA1	0.129952	8.55901e-07
160	MBNL2	0.129679	9.02833e-07
161	IL15	0.128912	1.04776e-06
162	ITFG1	0.128853	1.05998e-06
163	NALF1	0.128499	1.13493e-06
164	ERP27	0.128488	1.13736e-06
165	RASSF7	0.12843	1.15024e-06
166	LMOD1	0.128085	1.22937e-06
167	CLEC16A	0.12741	1.39954e-06
168	TEAD1	0.127328	1.42151e-06
169	BMPR1B	0.126922	1.53639e-06
170	TSPAN2	0.126387	1.7012e-06
171	CPEB4	0.126366	1.70809e-06
172	FOS	0.125659	1.95307e-06
173	APP	0.12536	2.06623e-06
174	KIRREL3	0.125227	2.11904e-06
175	SPOCK1	0.12517	2.14156e-06
176	FGFR2	0.125	2.21129e-06
177	RIPOR1	0.12492	2.24491e-06
178	COL4A2	0.124894	2.25586e-06
179	TCF7L1	0.124879	2.26247e-06
180	MTMR10	0.12472	2.33067e-06
181	PDE3A	0.124568	2.39847e-06
182	TSPAN12	0.124502	2.42799e-06
183	DCUN1D2	0.124011	2.66153e-06
184	MMP28	0.123849	2.74337e-06
185	FTO	0.123594	2.87674e-06
186	TNS1	0.123301	3.03762e-06
187	ADAMTS9-AS2	0.123269	3.05592e-06
188	PTPN14	0.123056	3.17884e-06
189	EIF2AK4	0.123039	3.18918e-06
190	SLC6A6	0.122682	3.40696e-06
191	ELMO1	0.12259	3.46517e-06
192	ARHGAP20	0.122572	3.47697e-06
193	NEK7	0.122247	3.69169e-06
194	NTM	0.122036	3.83727e-06
195	STK33	0.121725	4.06326e-06
196	DSCAML1	0.121404	4.30899e-06
197	LDLR	0.121314	4.38085e-06
198	PDXK	0.121287	4.4019e-06
199	UTRN	0.121142	4.52007e-06
200	AKAP12	0.121005	4.63511e-06
201	LMO7	0.120506	5.07561e-06
202	HRH1	0.120278	5.28979e-06
203	HOMER1	0.120231	5.33553e-06
204	NF1	0.120077	5.4859e-06
205	RPS6KA2	0.120065	5.49803e-06
206	ATXN10	0.119897	5.66795e-06
207	SERINC5	0.119258	6.35932e-06
208	PRKCA	0.118694	7.03783e-06
209	FRMD3	0.118639	7.10632e-06
210	ENSA	0.118539	7.23493e-06
211	PAG1	0.118229	7.64716e-06
212	HNF1B	0.118181	7.71331e-06
213	EXT1	0.117814	8.23428e-06
214	GLIS3	0.117242	9.11282e-06
215	LINC00924	0.117215	9.15704e-06
216	PHLDB1	0.117024	9.47119e-06
217	EIF3M	0.117007	9.50046e-06
218	NLK	0.116829	9.80221e-06
219	KANTR	0.116763	9.91679e-06
220	SGIP1	0.116758	9.92553e-06
221	ADCY7	0.116611	1.01872e-05
222	SH3KBP1	0.116326	1.07105e-05
223	MAP2K5	0.116154	1.10388e-05
224	LAMA5	0.115738	1.18733e-05
225	GPATCH8	0.1157	1.19526e-05
226	FADS2	0.115145	1.31657e-05
227	ZNF423	0.115023	1.34481e-05
228	MBD5	0.114835	1.38949e-05
229	HES1	0.114685	1.4261e-05
230	WIPF3	0.114515	1.4689e-05
231	GNE	0.11411	1.57541e-05
232	FBXL2	0.114086	1.5819e-05
233	RAI14	0.114047	1.59251e-05
234	FLRT2	0.113994	1.60725e-05
235	FBXL17	0.113963	1.61575e-05
236	LAMB1	0.113682	1.69579e-05
237	MEGF9	0.113413	1.77607e-05
238	LOC644135	0.113097	1.87467e-05
239	LIMK2	0.113035	1.89466e-05
240	IGFBP2	0.112842	1.95825e-05
241	SMAD2	0.112813	1.96802e-05
242	SRSF10	0.112435	2.09899e-05
243	LRRC9	0.112256	2.16388e-05
244	ETS2	0.11225	2.16617e-05
245	SREBF2	0.112049	2.24106e-05
246	LINC01376	0.111757	2.35478e-05
247	DAPK1	0.111658	2.39438e-05
248	ZNF846	0.111543	2.44154e-05
249	RNF150	0.111392	2.50476e-05
250	TLE4	0.111193	2.59012e-05
251	SNED1	0.110726	2.80131e-05
252	EPS8L1	0.110625	2.84917e-05
253	EFCAB13-DT	0.110487	2.91605e-05
254	VAT1L	0.110424	2.94665e-05
255	CEP112	0.11018	3.06943e-05
256	TARID	0.110151	3.08421e-05
257	HCG17	0.110098	3.11188e-05
258	DPP6	0.109935	3.19724e-05
259	TAPT1-AS1	0.109455	3.46311e-05
260	ZNRF3	0.109157	3.63819e-05
261	PAK3	0.109018	3.72291e-05
262	OTUD7B	0.109001	3.73353e-05
263	MYEF2	0.10873	3.90411e-05
264	AFDN	0.108595	3.99204e-05
265	STOX2	0.108516	4.04464e-05
266	ARL13B	0.108333	4.16816e-05
267	GPR176	0.10818	4.27427e-05
268	INVS	0.108086	4.34095e-05
269	HNRNPLL	0.108018	4.38934e-05
270	ARHGAP29	0.107762	4.57749e-05
271	DOCK4	0.107752	4.58501e-05
272	DDX17	0.107749	4.58672e-05
273	FAM172A	0.107491	4.78434e-05
274	LMX1B	0.107462	4.80708e-05
275	SNTB1	0.107311	4.92679e-05
276	MAPK10	0.107235	4.98853e-05
277	SHROOM3	0.107218	5.00208e-05
278	CDC42BPA	0.107105	5.09509e-05
279	NALCN	0.106878	5.28582e-05
280	SOX6	0.106646	5.48897e-05
281	BABAM2	0.106641	5.49297e-05
282	SPIDR	0.10659	5.53838e-05
283	LUC7L3	0.106572	5.55519e-05
284	ZNF91	0.10626	5.84235e-05
285	AMOTL2	0.106254	5.84769e-05
286	CDC27	0.106037	6.05663e-05
287	ERBB4	0.106018	6.07478e-05
288	WWOX	0.105906	6.18493e-05
289	LIPC	0.105719	6.37458e-05
290	KCNJ6	0.105712	6.38126e-05
291	MVB12B	0.105707	6.38623e-05
292	ANXA1	0.105676	6.41788e-05
293	PCM1	0.105391	6.71848e-05
294	C1QTNF7	0.105054	7.09107e-05
295	PHACTR1	0.105017	7.13301e-05
296	ADGRL2	0.104954	7.20527e-05
297	SPATA6	0.104727	7.46987e-05
298	KTN1	0.103964	8.43243e-05
299	PPA2	0.103897	8.52248e-05
300	EML4	0.103853	8.58204e-05
301	MARCHF6	0.103682	8.81711e-05
302	SLC35G1	0.103665	8.83953e-05
303	FAM185A	0.103576	8.96566e-05
304	TAF15	0.103163	9.56655e-05
305	DOC2B	0.103114	9.64074e-05
306	ATP13A3	0.102992	9.82737e-05
307	CTSC	0.102881	0.000100003
308	INTS3	0.102857	0.000100372
309	NMD3	0.102664	0.000103461
310	ATP10D	0.102485	0.000106385
311	PACRG	0.102413	0.000107585
312	ARFIP1	0.102396	0.000107876
313	ERCC6L2	0.102241	0.000110522
314	GRM8	0.101969	0.0001153
315	FARP1	0.101895	0.000116622
316	FGF13	0.101819	0.000118008
317	BNIP3L	0.10172	0.000119834
318	SSBP2	0.101181	0.00013025
319	MALAT1	0.101089	0.00013212
320	ZNF439	0.100907	0.000135874
321	NEK11	0.100864	0.000136786
322	LOC102724593	0.100712	0.000140008
323	XRRA1	0.100589	0.000142675
324	CAMKMT	0.100548	0.000143586
325	COPB2-DT	0.100379	0.00014736
326	MAML2	0.100335	0.000148358
327	SPESP1	0.100026	0.000155529
328	TOM1L2	0.100004	0.000156048
329	ARHGAP10	0.0999107	0.000158288
330	SASH1	0.0997992	0.000161002
331	ITGB8	0.0997943	0.000161124
332	PKNOX1	0.0997597	0.000161973
333	LINC02398	0.0997308	0.000162688
334	ZBTB10	0.0996925	0.000163641
335	CEACAM19	0.0995338	0.00016764
336	RNF180	0.0995091	0.000168268
337	NECTIN2	0.0995013	0.000168468
338	TRIM67	0.0994491	0.000169811
339	FOSB	0.0992649	0.000174624
340	LIFR	0.0992144	0.000175966
341	CCNH	0.099119	0.000178529
342	SHROOM2	0.0989893	0.000182067
343	SC5D	0.0989014	0.000184504
344	CHN1	0.098703	0.000190114
345	DENND4A	0.0985408	0.00019482
346	SEMA6D	0.0985367	0.000194941
347	DPP8	0.0982578	0.000203293
348	SHISA9	0.0980786	0.000208836
349	HMGCS1	0.0979126	0.000214097
350	SPATA7	0.0977365	0.000219815
351	NDFIP1	0.0977265	0.000220144
352	COL11A1	0.0976074	0.000224095
353	FLG	0.0975147	0.000227219
354	KCNE3	0.0974828	0.000228301
355	CTNNAL1	0.0973916	0.000231429
356	FERMT2	0.0973575	0.000232606
357	DAAM2	0.0972348	0.000236895
358	ABLIM2	0.0971032	0.000241578
359	FLNB	0.0968345	0.000251407
360	ALPK2	0.0967393	0.000254981
361	SGMS1	0.0967095	0.000256108
362	CAPZA2	0.0966254	0.000259316
363	RYR3	0.0966207	0.0002595
364	UBR1	0.0964233	0.000267184
365	TFDP2	0.0960586	0.000281941
366	GOLGA8B	0.0958568	0.000290434
367	PAM	0.0958402	0.000291143
368	EFR3A	0.0958257	0.000291764
369	ITGA3	0.0958141	0.00029226
370	SLC7A6	0.0957827	0.000293614
371	TEAD3	0.0957	0.000297197
372	HOXA3	0.0956736	0.000298349
373	GPC3	0.0956574	0.00029906
374	PTPN13	0.0956392	0.00029986
375	RBFOX2	0.0951965	0.000319921
376	PCP4	0.0951101	0.000323983
377	CYBRD1	0.0950173	0.000328393
378	PLCD3	0.094931	0.000332547
379	HKDC1	0.0949091	0.000333613
380	MTERF2	0.0948037	0.000338767
381	ARIH1	0.0947467	0.000341586
382	TTC8	0.094702	0.000343814
383	FDFT1	0.0946508	0.000346382
384	HK2	0.0946473	0.000346554
385	BMP6	0.0945305	0.000352483
386	CD200	0.0944542	0.000356403
387	CCDC92	0.0944012	0.000359155
388	NEDD9	0.0943957	0.000359437
389	BICC1	0.0943797	0.000360274
390	RNF144B	0.094342	0.000362244
391	ITM2B	0.0943147	0.000363683
392	SKAP2	0.0942915	0.000364903
393	ATP2B1	0.0941675	0.000371509
394	TTC17	0.0941534	0.000372266
395	DDX31	0.0938784	0.00038734
396	FBN2	0.0938366	0.000389685
397	MAP2K4	0.0936434	0.000400674
398	NSMF	0.0935492	0.000406136
399	SUSD6	0.0935177	0.000407982
400	EVC	0.0934206	0.00041371
401	UPP2	0.0932191	0.000425837
402	TRAPPC10	0.0931369	0.000430879
403	STK4	0.0930571	0.000435828
404	FLVCR2	0.0929926	0.000439866
405	MACF1	0.0928611	0.000448209
406	DANT2	0.0926826	0.000459765
407	TPM1	0.0926557	0.000461533
408	TENT2	0.092614	0.000464282
409	TNRC6C	0.09257	0.000467203
410	SPOCK2	0.0925579	0.000468005
411	CDC14A	0.0925551	0.00046819
412	KLF7	0.0924763	0.00047347
413	PXDC1	0.0921161	0.000498319
414	GOLM2	0.0918929	0.000514317
415	RECK	0.0918389	0.000518258
416	KLK7	0.0917664	0.000523592
417	PEAK1	0.091518	0.000542269
418	PIK3CA	0.0914824	0.000544995
419	CABCOCO1	0.0914599	0.000546725
420	PLCE1	0.0912513	0.000563006
421	TLL2	0.0912374	0.000564111
422	SPTLC2	0.0911881	0.000568031
423	DTX1	0.0911281	0.000572841
424	WDR27	0.0906809	0.000609868
425	PLEKHH2	0.0906605	0.000611606
426	SPTBN4	0.0905426	0.000621764
427	PARD3	0.0904581	0.000629136
428	ZFP36L2	0.090365	0.000637351
429	TCERG1	0.0902278	0.000649643
430	ABCB8	0.0901583	0.000655959
431	COMMD10	0.0901401	0.00065762
432	KLHL24	0.0900821	0.000662942
433	ARHGAP28	0.0899868	0.000671772
434	ZDHHC14	0.0899424	0.000675928
435	USP25	0.0898086	0.000688585
436	RORA	0.0896493	0.000703934
437	TMEM232	0.0896422	0.000704626
438	CCNL2	0.089586	0.000710128
439	ZMYND11	0.0895798	0.000710736
440	XAF1	0.089503	0.000718319
441	RPGRIP1L	0.0893572	0.000732922
442	MED13L	0.0893288	0.000735803
443	EMSY	0.0893242	0.00073627
444	PLEKHH1	0.0893199	0.000736707
445	VPS53	0.0893164	0.000737064
446	LEF1	0.0892674	0.000742053
447	AFAP1	0.089199	0.000749082
448	ANKRD26	0.0890575	0.000763814
449	ZNF721	0.0890442	0.000765206
450	ACER2	0.089044	0.00076523
451	TRMT11	0.0889826	0.000771717
452	SFMBT2	0.0889476	0.00077544
453	SMAD4	0.0888935	0.000781226
454	TPTEP2-CSNK1E	0.0887569	0.000796002
455	C8orf34	0.0885148	0.000822843
456	NTRK3	0.088451	0.000830046
457	MDM4	0.0884143	0.000834222
458	COBL	0.0883992	0.000835941
459	CNTLN	0.0883089	0.000846322
460	DMXL1	0.0882138	0.000857375
461	CEP63	0.0881746	0.000861967
462	RFX3	0.0881378	0.000866306
463	KCNIP1	0.0881221	0.000868156
464	CAPN2	0.0880833	0.000872763
465	ANKRD30B	0.0880581	0.000875757
466	UBE3A	0.0880306	0.000879048
467	C21orf62	0.0879809	0.000885003
468	KMO	0.0877939	0.000907787
469	PKN2	0.0877522	0.000912953
470	IL6ST	0.0877459	0.000913732
471	SQLE	0.0876628	0.000924088
472	MEF2C-AS1	0.0876459	0.000926209
473	ITPR1	0.0875078	0.0009437
474	PDGFRB	0.0874231	0.000954583
475	PNKD	0.0873534	0.000963625
476	HMGN2	0.0873081	0.000969545
477	PEX14	0.0872594	0.000975945
478	CRMP1	0.0872577	0.00097617
479	ANKH	0.0870342	0.00100605
480	ICA1L	0.0870008	0.0010106
481	LINC01599	0.0869894	0.00101214
482	DYM	0.0869842	0.00101285
483	DNHD1	0.0869069	0.00102345
484	SYNJ2	0.0869019	0.00102413
485	ZNF621	0.0868546	0.00103068
486	TRIM2	0.0868375	0.00103305
487	GRID1	0.0868373	0.00103308
488	CDCA7L	0.0868255	0.00103472
489	ANKRD36C	0.0868113	0.0010367
490	DRC1	0.0866884	0.00105396
491	SPNS2	0.0866338	0.00106172
492	TXK	0.0865944	0.00106734
493	LIPE-AS1	0.0865544	0.00107308
494	TRAF3IP1	0.0864624	0.0010864
495	PPP1R3C	0.0864154	0.00109326
496	PLXNB1	0.086363	0.00110096
497	SUPT7L	0.086333	0.00110539
498	EIF2AK2	0.086286	0.00111235
499	RASA2	0.0862416	0.00111899
500	LRCH3	0.0862158	0.00112285
501	PDS5B	0.0861592	0.00113137
502	PGR	0.0860848	0.00114266
503	STAT1	0.0860477	0.00114833
504	JUNB	0.0859754	0.00115946
505	PPP2R2B	0.0859543	0.00116273
506	RFLNA	0.0858884	0.00117299
507	NBAS	0.0858086	0.00118552
508	TTC3	0.0856907	0.00120425
509	BMP1	0.0856782	0.00120626
510	PARP11	0.0856014	0.00121863
511	CHIC2	0.0854877	0.00123716
512	GSAP	0.0854745	0.00123932
513	LINC01811	0.0854069	0.00125048
514	KIF26B	0.0853941	0.00125261
515	WDR70	0.0853505	0.00125986
516	USP32	0.0853423	0.00126123
517	LOC112268389	0.0851951	0.00128604
518	RAD23B	0.0851807	0.0012885
519	MTIF3	0.0851608	0.00129189
520	SULF1	0.0851412	0.00129525
521	LINC00839	0.0849223	0.00133323
522	HMGA2-AS1	0.0848275	0.00134999
523	ANKRD12	0.084768	0.00136061
524	TPM2	0.0847625	0.0013616
525	SBF2	0.0847369	0.00136619
526	MSMO1	0.0846399	0.00138373
527	RAD51B	0.0845944	0.00139204
528	XPO1	0.0844917	0.00141095
529	DNAAF9	0.0843843	0.00143098
530	FBXO17	0.0843649	0.00143461
531	UACA	0.0843615	0.00143525
532	CDC42EP3	0.0843228	0.00144256
533	SORT1	0.0842527	0.00145587
534	MPP3	0.0842482	0.00145673
535	TMEM184B	0.0841794	0.0014699
536	SEMA4D	0.0841464	0.00147626
537	MAP2	0.0839924	0.00150629
538	RAB11A	0.0838662	0.00153131
539	GADD45B	0.0838291	0.00153873
540	MYOF	0.0837965	0.00154529
541	TRMT44	0.083647	0.00157566
542	SPTAN1	0.0836248	0.00158023
543	ZNF83	0.0835604	0.00159352
544	PNPLA7	0.0835214	0.00160163
545	LOXL4	0.0834608	0.00161429
546	INSYN1	0.0834415	0.00161833
547	PHF12	0.0834329	0.00162014
548	SNX8	0.0833372	0.00164038
549	RBMS1	0.083274	0.00165388
550	TGFBR2	0.0832689	0.00165497
551	SLC25A27	0.0832651	0.0016558
552	ADCY5	0.0831789	0.0016744
553	METTL15	0.0831397	0.00168292
554	CYP2R1	0.083101	0.00169137
555	DOK7	0.0830705	0.00169806
556	SYTL2	0.083049	0.00170277
557	LONP1	0.0829323	0.00172867
558	HELB	0.0829033	0.00173516
559	CACHD1	0.0827942	0.00175975
560	MAPK4	0.0827715	0.00176491
561	SGO2	0.0827522	0.00176932
562	MAMDC2	0.0826588	0.00179074
563	XYLT1	0.0826348	0.00179628
564	SLC4A8	0.0826178	0.00180022
565	BACH2	0.0825936	0.00180584
566	PIGG	0.0825701	0.00181131
567	EPHA4	0.0825625	0.00181308
568	KIAA1328	0.0825612	0.00181338
569	PWWP3A	0.0825352	0.00181945
570	DOCK11	0.0824678	0.00183529
571	MTR	0.0824507	0.00183933
572	LSM14A	0.0823998	0.0018514
573	NECAB1	0.0823096	0.00187297
574	TSEN2	0.0821762	0.00190528
575	ZC3H7A	0.0821716	0.00190641
576	ZBTB1	0.0821338	0.00191565
577	DLG2	0.0821176	0.00191963
578	QKI	0.0820019	0.00194828
579	TDRD7	0.081859	0.00198419
580	RFX3-DT	0.0817484	0.00201239
581	TNFRSF11B	0.0817426	0.00201389
582	TUFT1	0.0817311	0.00201685
583	LOC101927560	0.0817153	0.0020209
584	KCNJ16	0.0816628	0.00203449
585	ZKSCAN1	0.0816506	0.00203765
586	LDAH	0.0815966	0.00205172
587	ZNF148	0.0815848	0.00205481
588	AIF1L	0.0815477	0.00206453
589	RNF157	0.081511	0.0020742
590	KIF27	0.0814673	0.00208577
591	EBF1	0.0814404	0.00209291
592	DIPK2A	0.0813663	0.0021127
593	PDGFD	0.081259	0.00214169
594	ZNF98	0.0812468	0.002145
595	NPHP1	0.0812319	0.00214906
596	WWC1	0.081199	0.00215805
597	DOK5	0.0811527	0.00217077
598	EMP2	0.0810529	0.00219838
599	TGFBR3	0.0810244	0.00220634
600	DHRS7B	0.0810216	0.00220711
601	SH3BP4	0.0810203	0.00220748
602	SOCS7	0.0810001	0.00221313
603	UGCG	0.0809837	0.00221774
604	EIF3J-DT	0.0809574	0.00222511
605	LINC01111	0.0809383	0.0022305
606	PPP1R42	0.0809043	0.00224012
607	MGME1	0.0808836	0.00224599
608	AKT2	0.0808682	0.00225035
609	CFAP251	0.0808518	0.00225503
610	SRGAP2B	0.0806139	0.00232376
611	MBD6	0.0805871	0.00233162
612	GMDS-DT	0.0805074	0.00235513
613	TENM2	0.0804981	0.00235788
614	RAB27A	0.0804962	0.00235844
615	GLCCI1	0.080491	0.00236001
616	RABGAP1L	0.0802642	0.00242825
617	TTC36-AS1	0.0802349	0.00243721
618	MLLT3	0.0802168	0.00244273
619	SLC19A1	0.0801325	0.0024687
620	TBL1XR1	0.080125	0.00247103
621	RBBP6	0.0800961	0.00248001
622	NPR1	0.0799692	0.00251973
623	BPTF	0.0799485	0.00252628
624	MIPOL1	0.0798732	0.00255018
625	METTL3	0.079867	0.00255216
626	BCKDHB	0.0798239	0.00256594
627	VEPH1	0.0798152	0.00256873
628	ISM2	0.0797505	0.00258959
629	PRH1	0.0797071	0.00260365
630	ABL2	0.0795722	0.00264783
631	N4BP2L1	0.0795625	0.00265104
632	NRG1	0.0793385	0.00272597
633	NBPF1	0.0792898	0.00274253
634	COLEC10	0.0792512	0.00275572
635	TCF21	0.0791876	0.00277755
636	MCPH1	0.0790864	0.00281264
637	SULT1C4	0.0790753	0.00281652
638	IFI16	0.0790637	0.00282057
639	PACRGL	0.0790153	0.00283751
640	ADGRV1	0.0789919	0.00284577
641	NELFA	0.0788993	0.00287857
642	AIMP1	0.0788475	0.00289708
643	PPTC7	0.0788272	0.00290434
644	PROM1	0.0787591	0.00292888
645	LBH	0.0787372	0.00293681
646	MOSMO	0.0785915	0.00299012
647	WDR43	0.0785878	0.00299147
648	POLI	0.0784651	0.00303703
649	ZNF571	0.078437	0.00304756
650	CCDC148	0.07821	0.00313382
651	ROCK1	0.0781501	0.00315693
652	MROH1	0.0781198	0.00316869
653	SLC25A13	0.0781121	0.00317168
654	MAP1LC3B2	0.0780639	0.00319049
655	CCDC14	0.0780465	0.0031973
656	PLA2R1	0.0780285	0.00320436
657	GPAT3	0.0780161	0.00320924
658	ZNF146	0.077964	0.00322978
659	ADAMTS15	0.0779616	0.00323072
660	RNF144A	0.0779329	0.00324211
661	PNN	0.0779224	0.00324629
662	CPAMD8	0.0779059	0.00325286
663	ELAVL1	0.077826	0.00328478
664	CWC22	0.0778081	0.00329198
665	IGSF11	0.0778	0.00329525
666	C11orf58	0.077771	0.00330696
667	PDZD2	0.077743	0.0033183
668	WBP2NL	0.0776547	0.00335425
669	IPCEF1	0.0776121	0.00337173
670	UBE2O	0.0775452	0.00339935
671	LINC00578	0.0775161	0.0034114
672	DAPL1	0.0774977	0.00341909
673	MED27	0.0774944	0.00342045
674	TOGARAM2	0.0774935	0.00342083
675	PNISR	0.0774765	0.00342792
676	MYO1E	0.0774708	0.00343029
677	GLIDR	0.0774483	0.00343971
678	DMD	0.077429	0.0034478
679	TNRC6B	0.0773728	0.00347148
680	SF3A2	0.0773196	0.00349401
681	CDC16	0.0772897	0.00350672
682	NR3C2	0.0772648	0.00351735
683	CACNA1H	0.0772608	0.00351907
684	PRKAA1	0.0771804	0.00355359
685	DICER1-AS1	0.0771744	0.00355618
686	PTK2	0.0771292	0.00357574
687	LINC02593	0.0771254	0.00357739
688	YLPM1	0.0770344	0.00361709
689	HCG23	0.0770167	0.00362486
690	MTA3	0.0768999	0.00367651
691	SCAPER	0.0768896	0.0036811
692	ADRA1B	0.0768659	0.00369167
693	ZFTA	0.076813	0.00371535
694	USP12	0.0768099	0.00371675
695	MEF2A	0.0767346	0.00375071
696	BLTP1	0.0767318	0.00375197
697	PRKCE	0.0767261	0.00375456
698	TTC13	0.076703	0.00376507
699	AK5	0.0766685	0.00378077
700	KCNB1	0.0766304	0.00379821
701	LOC105371267	0.0766145	0.00380548
702	XRN1	0.0765822	0.00382035
703	DNAJA3	0.0765479	0.00383618
704	TRPC1	0.0765007	0.00385808
705	PIAS1	0.0764992	0.00385877
706	TMEM178A	0.0764979	0.00385936
707	SNX11	0.0764915	0.00386235
708	RHOXF1-AS1	0.0762921	0.00395616
709	ATG2B	0.0762898	0.00395726
710	IQCN	0.0762692	0.00396704
711	B9D1	0.0762671	0.00396805
712	USP24	0.0762248	0.0039883
713	LMCD1-AS1	0.0761846	0.00400759
714	PRRT3	0.0761405	0.00402885
715	SMARCAL1	0.0761156	0.00404089
716	UVRAG	0.0760653	0.00406534
717	GTDC1	0.0760015	0.00409657
718	USP34	0.0759397	0.004127
719	MAP4K5	0.0759111	0.00414115
720	TUSC3	0.0759012	0.00414608
721	ZNF350-AS1	0.0758552	0.00416897
722	ATRNL1	0.0758517	0.00417072
723	GHR	0.0758426	0.00417522
724	GPCPD1	0.0758189	0.00418711
725	TRAF1	0.0757759	0.00420864
726	TRAK1	0.0757696	0.00421182
727	IGSF9B	0.0757606	0.00421638
728	SEPTIN2	0.0757519	0.00422077
729	ERCC1	0.0757328	0.00423039
730	MSH2	0.0757172	0.00423828
731	CFAP53	0.0757084	0.00424275
732	PIP5K1A	0.0756901	0.00425205
733	LOC285638	0.0755976	0.00429922
734	CDC37L1	0.0755726	0.00431204
735	PHF7	0.0755507	0.00432335
736	SCCPDH	0.075526	0.00433611
737	SEPTIN10	0.0754923	0.00435351
738	FRMD4B	0.0753991	0.00440212
739	ARHGEF12	0.0753341	0.00443629
740	VPS41	0.0752957	0.00445659
741	BCL6	0.0752183	0.00449778
742	HEY2-AS1	0.0751686	0.00452439
743	RHOBTB3	0.0750289	0.00459998
744	PABPC1L	0.0749035	0.00466879
745	FTX	0.0749024	0.00466944
746	COL14A1	0.0749014	0.00466996
747	ADAMTS12	0.0748295	0.00470985
748	ATP2C1	0.0748143	0.00471833
749	ASIC2	0.0747873	0.00473341
750	IQGAP1	0.0747028	0.00478089
751	POU5F1	0.0747027	0.00478097
752	RPS6KC1	0.0747008	0.00478203
753	ZNF208	0.0746786	0.00479459
754	AP3B1	0.0745922	0.00484372
755	RNF115	0.0744681	0.00491505
756	FAM114A2	0.0744532	0.00492369
757	FHL2	0.0743995	0.00495494
758	IPO9	0.0743929	0.0049588
759	ANKMY1	0.0743609	0.00497748
760	ANKS3	0.0743172	0.00500311
761	KCTD8	0.0743113	0.00500662
762	MAP4K3	0.0742488	0.00504348
763	ZNF614	0.0742325	0.00505316
764	ZBTB14	0.0740995	0.00513266
765	VPS45	0.0740247	0.00517789
766	DPYD	0.0740012	0.00519216
767	DNAI4	0.0739434	0.00522742
768	SPICE1	0.0739279	0.00523691
769	SYNGR1	0.0738988	0.00525476
770	ANXA3	0.0738811	0.00526563
771	ZFYVE28	0.0738452	0.00528783
772	PLA2G7	0.073829	0.00529781
773	MROH8	0.0737562	0.0053431
774	EDIL3	0.0737511	0.00534629
775	ANK3	0.0737498	0.00534709
776	C19orf18	0.0737458	0.00534958
777	TMEM33	0.0737338	0.00535706
778	FBXL3	0.073726	0.005362
779	MYO1C	0.0737222	0.00536435
780	ZBTB8A	0.0737011	0.00537757
781	ATP5IF1	0.0735087	0.00549961
782	EMID1	0.0734613	0.00553005
783	KLK6	0.0733837	0.00558023
784	RCOR3	0.0733827	0.00558084
785	MMP26	0.0733658	0.00559185
786	FANCL	0.073352	0.00560081
787	BLOC1S5-TXNDC5	0.0733353	0.00561168
788	LINC00382	0.0733343	0.00561237
789	CPSF6	0.0732109	0.00569336
790	RHEB	0.073195	0.00570391
791	NBPF19	0.0730748	0.00578397
792	VASH1	0.0730194	0.00582121
793	C1orf21	0.0730057	0.00583049
794	PELI1	0.0729888	0.0058419
795	PSORS1C1	0.0728777	0.00591749
796	RNF19A	0.0728655	0.00592581
797	SMARCA2	0.0728258	0.00595309
798	TRRAP	0.0728093	0.00596446
799	KATNIP	0.0727934	0.00597543
800	PCDHGA1	0.0727862	0.00598041
801	LOC124900513	0.0726458	0.00607809
802	SLC44A3	0.0726421	0.00608071
803	HMGB1	0.0725629	0.00613649
804	ZFX	0.0725594	0.00613894
805	FLG-AS1	0.0725198	0.00616703
806	MFAP3	0.0725176	0.00616855
807	OSMR	0.0725073	0.00617591
808	PHC3	0.0724962	0.00618377
809	C4orf47	0.0724885	0.00618925
810	RABL6	0.0724831	0.00619316
811	ENTREP2	0.0724242	0.00623523
812	EIPR1	0.0723747	0.00627084
813	NGF	0.0723449	0.00629238
814	ZRANB2	0.0722624	0.00635229
815	SULT1A1	0.0722609	0.00635336
816	MAPK1	0.0722479	0.00636286
817	PPA1	0.0722381	0.00637
818	NKTR	0.0722174	0.00638517
819	TDRD3	0.0721604	0.00642705
820	RELCH	0.0721325	0.00644763
821	MARK3	0.0721141	0.00646127
822	HLCS	0.072079	0.00648734
823	TAPBPL	0.0720611	0.00650065
824	NT5C3B	0.0720352	0.00651997
825	VKORC1L1	0.0719764	0.00656401
826	ACOT11	0.0719566	0.00657886
827	STX7	0.0719445	0.00658803
828	XKR4	0.0719043	0.00661834
829	TRAF3	0.0718581	0.00665343
830	LDB2	0.0717668	0.00672311
831	TLK1	0.0716121	0.00684286
832	SIN3A	0.0715821	0.00686627
833	PTBP2	0.0715099	0.00692291
834	VEGFA	0.0714403	0.00697796
835	EPN3	0.0713431	0.00705548
836	PRDM11	0.0713297	0.00706621
837	PRDM5	0.0713106	0.00708161
838	GABARAPL2	0.0712969	0.00709263
839	PKHD1L1	0.0712646	0.00711868
840	SCAF8	0.0712567	0.00712506
841	VPS54	0.0712196	0.00715513
842	FAM114A1	0.0712154	0.0071585
843	PIAS3	0.0711862	0.00718228
844	N4BP2	0.0711644	0.00720005
845	QSOX2	0.071131	0.00722738
846	STRN3	0.0710844	0.00726562
847	GRAMD1A	0.0710673	0.00727967
848	SLC27A6	0.0710501	0.00729392
849	HS6ST3	0.0710491	0.00729468
850	PVR	0.071029	0.00731136
851	LONRF1	0.0710277	0.0073124
852	RERE	0.0710089	0.00732801
853	ZFYVE16	0.0709699	0.00736036
854	LRRC27	0.0709687	0.00736138
855	SOCS3	0.0709397	0.00738553
856	RNF149	0.0707589	0.00753791
857	ARMC3	0.0707492	0.00754615
858	ADPRS	0.0707313	0.00756141
859	SOCS5	0.0707121	0.0075778
860	AFF3	0.0706899	0.00759676
861	DNAJC6	0.0706523	0.00762907
862	FAM200B	0.0706499	0.00763117
863	DZIP1L	0.0706433	0.00763677
864	KLHDC10	0.0706167	0.00765969
865	ZNF441	0.0705806	0.00769091
866	DUBR	0.0705669	0.00770276
867	MAPK8	0.0705562	0.00771206
868	ABI2	0.0705108	0.00775158
869	MBOAT2	0.0704786	0.00777969
870	PTPRA	0.0704567	0.00779884
871	GNAS	0.0704383	0.00781503
872	PROX1	0.0704274	0.00782464
873	ATP5MC3	0.0704234	0.00782813
874	LEMD2	0.0703722	0.00787329
875	ANAPC1	0.0701967	0.00802982
876	PPP1R21	0.0701934	0.00803283
877	UBE2N	0.0701783	0.00804644
878	PTCH1	0.070173	0.00805123
879	EFCAB11	0.0701088	0.00810929
880	GLI2	0.0701024	0.00811516
881	SYNGAP1	0.0700777	0.0081376
882	HOMER2	0.0700714	0.00814336
883	ARHGEF28	0.0700539	0.00815926
884	ZNF608	0.0700171	0.00819298
885	U2SURP	0.0700122	0.00819746
886	TBC1D23	0.0700062	0.00820294
887	GUCY1B1	0.0699956	0.00821269
888	ARID1B	0.0699895	0.0082183
889	ZMYND8	0.0699682	0.00823783
890	PTBP3	0.0699565	0.00824864
891	NPHS1	0.0698744	0.00832463
892	LIPG	0.0698699	0.00832882
893	ZCCHC14	0.0698587	0.00833919
894	CACNA1B	0.0697865	0.00840666
895	NUAK2	0.069759	0.00843246
896	ANAPC5	0.069753	0.00843816
897	PCCB	0.0697185	0.00847068
898	XKR6	0.0697037	0.00848464
899	CDH2	0.069692	0.00849574
900	GFOD1	0.0696594	0.00852666
901	ANKRD11	0.0695858	0.00859681
902	SRGAP1	0.0695594	0.00862202
903	CEP85L	0.069525	0.00865509
904	PDZK1	0.0694862	0.00869249
905	PUM2	0.0694104	0.00876598
906	EXOC6	0.0694062	0.00877005
907	PABPC1	0.069401	0.00877516
908	ARL17A	0.0693642	0.00881103
909	CCNL1	0.069354	0.00882106
910	PRMT1	0.0693094	0.00886479
911	ZNF280D	0.0692698	0.00890381
912	SCFD1	0.0692545	0.00891896
913	PHKB	0.0692001	0.0089728
914	SMG7	0.0691906	0.00898233
915	BTLA	0.0691076	0.00906517
916	RAVER2	0.0690734	0.00909954
917	FARP2	0.0690733	0.00909965
918	YWHAB	0.0690601	0.00911294
919	PIGK	0.0690574	0.00911571
920	GNAS-AS1	0.0690178	0.00915563
921	NSF	0.068922	0.00925302
922	SETD2	0.0689172	0.00925792
923	ZNF32	0.0688308	0.00934657
924	WNT5B	0.0688188	0.00935896
925	GPSM2	0.0687779	0.00940132
926	CDK5RAP3	0.0687543	0.00942579
927	ATRN	0.0687231	0.00945823
928	ZDHHC3	0.0687177	0.00946385
929	PRKD1	0.0686702	0.00951346
930	PPP2R2D	0.068659	0.00952516
931	CEP164	0.0685186	0.00967335
932	MAU2	0.0685105	0.00968197
933	JUN	0.0685059	0.00968688
934	RPS6KA6	0.068484	0.00971023
935	SGPL1	0.0684678	0.00972751
936	FRS2	0.068415	0.00978398
937	TMEM260	0.0683921	0.00980866
938	CCNYL1	0.0683876	0.00981348
939	CECR2	0.0683656	0.00983718
940	TEC	0.0682956	0.00991291
941	FER	0.0682806	0.00992929
942	ZNF865	0.0682676	0.00994345
943	DSTN	0.0682404	0.00997305
944	ZNF718	0.0682218	0.00999336

## Sheet: Suppl. table 11.5
Suppl. table 11.5. scRNA-seq: Gene transcripts negatively correlated with ALDH1A2 in human PECs of healthy control subjects
	symbol	correlation coefficient	pvalue
1	TSTD1	-0.196083	0.00180001
2	LGALS2	-0.194649	0.00194753
3	ZFP36	-0.194073	0.0020099
4	ETFB	-0.184671	0.00332006
5	IER3	-0.18097	0.00402009
6	CDKN1A	-0.180609	0.00409501
7	TMED7	-0.178197	0.00462901
8	CYTOR	-0.176272	0.00509911
9	SLC3A2	-0.167435	0.00785545
10	FAIM	-0.166306	0.00828961

## Sheet: Suppl. table 11.6
Suppl. table 11.6. scRNA-seq: Gene transcripts positively correlated with ALDH1A2 in human PECs of healthy control subjects
	symbol	correlation coefficient	pvalue
1	ALDH1A2	1	0
2	BOK	0.323304	1.62436e-07
3	GOLGA3	0.317969	2.65211e-07
4	INSIG1	0.309463	5.68371e-07
5	MTMR10	0.308958	5.94248e-07
6	S100PBP	0.270041	1.43941e-05
7	PDZD4	0.267365	1.76172e-05
8	TIMM17A	0.267225	1.7803e-05
9	SLPI	0.261299	2.7632e-05
10	XRRA1	0.260792	2.86762e-05
11	DCAF1	0.260072	3.02266e-05
12	NKTR	0.251625	5.53856e-05
13	COL4A5	0.251562	5.56325e-05
14	DNAJC11	0.251543	5.5707e-05
15	CSRNP2	0.249486	6.43566e-05
16	HOXC8	0.247809	7.23208e-05
17	WDR41	0.246701	7.80881e-05
18	CASP7	0.245124	8.70403e-05
19	GTF2A1	0.240949	0.000115612
20	SRRM1	0.239413	0.000128178
21	KAZN	0.238474	0.00013648
22	ZNF579	0.237999	0.000140869
23	ACTR3	0.237347	0.000147113
24	USP14	0.236934	0.000151193
25	SLC25A36	0.236929	0.000151249
26	TNNT2	0.236264	0.000158046
27	FRY	0.235707	0.000163964
28	SLITRK2	0.23436	0.000179149
29	AASS	0.23384	0.00018535
30	DHRS2	0.233781	0.000186069
31	ZNF528-AS1	0.232621	0.000200683
32	PCP2	0.232343	0.000204345
33	SEC11C	0.23221	0.000206127
34	LAD1	0.230682	0.000227542
35	ULK4	0.230464	0.000230776
36	TONSL	0.229986	0.000237986
37	LINC01003	0.229841	0.000240208
38	ACOT1	0.229378	0.000247464
39	AHSG	0.229378	0.000247464
40	CHEK2	0.229075	0.000252313
41	JPX	0.227513	0.00027878
42	SMAD5-AS1	0.227032	0.000287429
43	ARHGAP19	0.226468	0.000297883
44	DHRS3	0.225829	0.000310183
45	DCAF8-DT	0.225705	0.000312623
46	SNX21	0.2243	0.000341518
47	RASSF7	0.223736	0.000353799
48	KPNA5	0.222424	0.000383979
49	CTTNBP2	0.221796	0.000399252
50	CCDC121	0.220182	0.000441167
51	ME2	0.220142	0.000442252
52	NCKAP1	0.219305	0.000465591
53	PAM	0.218965	0.000475416
54	SMARCA2	0.217591	0.000517031
55	CYP51A1	0.217368	0.000524097
56	SEMA3D	0.217129	0.000531756
57	CEP164	0.216809	0.000542222
58	APOBEC3C	0.216776	0.00054328
59	NF1	0.216332	0.000558119
60	EIF2B2	0.215893	0.00057312
61	AKAP9	0.215782	0.000576999
62	SRRM2-AS1	0.215528	0.0005859
63	RDX	0.215149	0.000599436
64	GDAP2	0.214898	0.000608579
65	PRMT9	0.214409	0.000626739
66	MTPN	0.213267	0.00067108
67	DPH5-DT	0.213261	0.000671333
68	TNS3	0.212747	0.000692232
69	DUSP7	0.212666	0.000695564
70	NBAS	0.212443	0.000704879
71	RBMXL1	0.21222	0.000714288
72	PHKB	0.212191	0.000715503
73	RIPK1	0.212148	0.000717338
74	DTWD1	0.21203	0.00072239
75	RPGRIP1L	0.211533	0.000743981
76	UBA6	0.210928	0.000771111
77	DMPK	0.210878	0.00077338
78	EBLN3P	0.210081	0.000810592
79	VPS50	0.209076	0.000859885
80	CALD1	0.209014	0.00086303
81	RHOQ	0.208119	0.000909382
82	RHBDF1	0.207327	0.000952271
83	SMC3	0.207215	0.000958522
84	DPH3	0.207001	0.000970469
85	ZDHHC15	0.206884	0.00097709
86	LINC03017	0.206884	0.000977113
87	RAPGEF3	0.206565	0.000995333
88	SPIN4	0.20625	0.00101366
89	LGALS8-AS1	0.205909	0.00103384
90	METTL6	0.205092	0.00108364
91	SENP6	0.204885	0.00109665
92	ALG6	0.204851	0.00109878
93	ZNF273	0.203983	0.00115484
94	APOL6	0.203972	0.00115554
95	POLR1B	0.203149	0.0012112
96	UTP14C	0.202112	0.00128476
97	RPL36AL	0.202016	0.00129175
98	BRD3	0.201937	0.00129754
99	VHL	0.201666	0.00131763
100	SLC38A7	0.201594	0.00132303
101	NAP1L4	0.201569	0.00132493
102	RPS19BP1	0.201171	0.00135505
103	DCXR	0.200842	0.00138045
104	NISCH	0.200764	0.00138656
105	RNF44	0.200721	0.0013899
106	PABIR2	0.200627	0.00139724
107	SPART	0.200478	0.00140906
108	ANKRD46	0.200332	0.00142066
109	DEPTOR	0.200148	0.00143545
110	PROSER3	0.200109	0.00143859
111	UBR3	0.200107	0.00143876
112	POLK	0.199979	0.00144917
113	PRRT3	0.199729	0.00146966
114	ZNF510	0.199556	0.00148392
115	COL14A1	0.198956	0.00153463
116	MTMR4	0.19888	0.00154113
117	KLHDC9	0.198384	0.00158441
118	MAP4K3	0.198295	0.00159228
119	POT1	0.198257	0.00159571
120	SH3GLB2	0.198166	0.00160381
121	INTS8	0.197577	0.00165722
122	ZNF252P	0.197208	0.00169149
123	NLRP1	0.196981	0.0017129
124	KCND3	0.196874	0.00172308
125	DSG2	0.196795	0.0017306
126	NPR3	0.196752	0.0017347
127	PABPN1	0.196119	0.00179638
128	SNTB1	0.195571	0.00185143
129	RICTOR	0.195504	0.00185835
130	SLC4A11	0.195224	0.00188715
131	EPB41L5	0.195211	0.00188851
132	GMCL1	0.195176	0.00189205
133	DERL1	0.195068	0.00190338
134	PPM1K	0.19494	0.00191676
135	STEAP2	0.194742	0.00193768
136	PALM3	0.194609	0.00195184
137	ZNF292	0.194509	0.00196257
138	AIMP1	0.194501	0.00196343
139	TAF1	0.19422	0.00199381
140	TECPR2	0.194181	0.00199805
141	NT5C	0.194151	0.00200137
142	MCRS1	0.193581	0.00206452
143	LETM2	0.193507	0.0020729
144	RCN2	0.193264	0.00210049
145	PTGDS	0.193127	0.00211624
146	UBTF	0.193054	0.00212458
147	CNIH3	0.192677	0.00216853
148	TCP11L2	0.192522	0.00218681
149	HOXC9	0.192286	0.002215
150	SMARCC2	0.192031	0.00224577
151	PNPO	0.192008	0.00224853
152	SULF2	0.191774	0.00227717
153	BMPR1B	0.191607	0.00229776
154	ZBTB7B	0.191099	0.00236163
155	CAV1	0.191051	0.0023677
156	SESN3	0.190825	0.00239668
157	USP7	0.190695	0.00241341
158	NUP58	0.190254	0.00247122
159	TSNAX	0.190166	0.0024829
160	LDB2	0.189963	0.00251005
161	STMN1	0.189818	0.00252967
162	ACTR2	0.18882	0.002668
163	PTRH1	0.188691	0.00268639
164	CIRBP	0.188321	0.00273972
165	MSRB3	0.188209	0.00275616
166	RNF19B	0.188028	0.00278274
167	RFX7	0.187306	0.00289116
168	TNS1	0.187296	0.00289261
169	PIGK	0.186875	0.00295762
170	LY75	0.186641	0.00299431
171	TCF21	0.186563	0.00300662
172	MED6	0.186437	0.00302666
173	LOC101929494	0.186304	0.00304802
174	NCAPG2	0.186014	0.00309472
175	PASK	0.18576	0.00313622
176	CDKL2	0.185684	0.00314873
177	IKZF5	0.185521	0.00317575
178	PSMC3	0.185266	0.00321848
179	PALLD	0.184552	0.00334079
180	PLK1	0.18442	0.0033638
181	RBM10	0.18422	0.0033991
182	TUBA4A	0.183846	0.00346581
183	STT3B	0.18331	0.00356362
184	TCEAL5	0.182805	0.00365798
185	CD226	0.182798	0.00365927
186	ARMC6	0.182736	0.00367093
187	CLDN1	0.182735	0.00367111
188	HMGCR	0.182699	0.00367807
189	PCF11	0.182578	0.00370111
190	COL11A1	0.182325	0.00374967
191	SLC4A1	0.181883	0.00383606
192	ITFG2-AS1	0.181738	0.00386476
193	GIGYF1	0.180885	0.00403758
194	ACSM1	0.180689	0.00407829
195	ZNF583	0.180642	0.0040881
196	DPYSL3	0.180346	0.00415032
197	PARD6B	0.180317	0.00415651
198	MAML3	0.18018	0.00418576
199	ARHGAP44	0.179725	0.00428386
200	SLC35E2B	0.179685	0.00429255
201	HMGCS1	0.179224	0.00439439
202	LINC00924	0.17914	0.00441323
203	LSM4	0.178952	0.00445552
204	DDX31	0.178372	0.00458821
205	FBXL5	0.178329	0.00459819
206	GPBP1L1	0.178312	0.00460215
207	KRBA1	0.178127	0.00464547
208	GNL2	0.177919	0.0046944
209	TRIM27	0.177911	0.00469627
210	ANKFY1	0.177798	0.00472319
211	SFXN5	0.177549	0.00478284
212	VAMP5	0.177533	0.00478667
213	ADI1	0.177217	0.00486317
214	LPXN	0.176992	0.00491857
215	FSTL1	0.176938	0.00493199
216	PDPN	0.176874	0.00494774
217	SYNPO	0.176852	0.00495329
218	NAGS	0.176716	0.00498712
219	PINK1	0.176516	0.00503722
220	NELFB	0.176373	0.00507346
221	TFAM	0.176293	0.00509393
222	LINC00173	0.176233	0.00510919
223	PRNP	0.176157	0.00512864
224	GKAP1	0.176026	0.00516232
225	CREBRF	0.176017	0.00516457
226	VRK3	0.17583	0.00521319
227	WARS2-AS1	0.175792	0.00522301
228	HNF1B	0.175661	0.00525719
229	HLA-DMA	0.175637	0.00526363
230	EPHA4	0.175545	0.00528759
231	AUTS2	0.175313	0.00534926
232	DBN1	0.175258	0.00536373
233	RTN1	0.175229	0.00537152
234	SNHG29	0.175203	0.00537839
235	RNPC3	0.175073	0.00541338
236	ISG20	0.174771	0.00549513
237	CORO1B	0.174594	0.00554373
238	SNPH	0.174317	0.0056204
239	C22orf46	0.17422	0.00564748
240	DOLK	0.174089	0.00568404
241	IPO11	0.173246	0.0059256
242	GPATCH2L	0.173241	0.00592717
243	PHACTR2	0.173061	0.00597965
244	LARP1B	0.172997	0.00599869
245	SPOCK2	0.172868	0.00603666
246	DNAH9	0.172717	0.00608182
247	GCN1	0.172661	0.00609851
248	LGI2	0.172557	0.00612976
249	MAP4K4	0.172413	0.00617307
250	CEBPZ	0.172413	0.00617309
251	DONSON	0.172328	0.00619891
252	SEMA3F	0.172212	0.00623432
253	SMARCD3	0.171912	0.00632665
254	MYL9	0.171474	0.00646334
255	WT1	0.171407	0.00648462
256	ABCA11P	0.171358	0.00649999
257	MYG1	0.17134	0.00650576
258	PHF20	0.171297	0.00651936
259	AGBL3	0.17111	0.00657899
260	RPL9P32	0.170957	0.00662818
261	ZNF84	0.170831	0.00666904
262	ERLEC1	0.170785	0.00668396
263	CHIC1	0.170734	0.00670073
264	DGKE	0.170726	0.00670308
265	TARS3	0.170688	0.00671557
266	AK7	0.17049	0.00678041
267	EEF2K	0.170429	0.00680046
268	LINC01671	0.170351	0.00682634
269	AUP1	0.170221	0.00686958
270	CENPX	0.170139	0.00689686
271	CAST	0.170121	0.00690289
272	LINC00622	0.169966	0.00695487
273	CCDC91	0.169899	0.00697757
274	MBTPS2	0.169771	0.00702094
275	HNRNPR	0.169721	0.00703796
276	CNOT6L	0.169682	0.00705131
277	MCRIP2	0.169518	0.00710726
278	CRCP	0.169442	0.0071335
279	IGFBP5	0.16934	0.00716869
280	MFSD14B	0.169309	0.00717931
281	CIAO3	0.169204	0.00721583
282	TGFBR3	0.169141	0.00723776
283	TFDP1	0.169069	0.00726286
284	BTRC	0.169041	0.00727284
285	SETD3	0.168797	0.00735886
286	TRG-AS1	0.168795	0.00735944
287	FOXP1	0.168663	0.00740647
288	LCA5L	0.168153	0.00759007
289	EHMT2	0.168067	0.00762123
290	SLC34A3	0.168056	0.00762532
291	SBNO2	0.167867	0.00769471
292	HINT2	0.167764	0.00773266
293	APPL1	0.167726	0.00774702
294	NFKBIB	0.167678	0.00776483
295	ATP2A2	0.167639	0.00777931
296	KHDRBS1	0.167488	0.00783571
297	CWF19L2	0.167367	0.00788121
298	CNTRL	0.167358	0.00788444
299	SLC2A1	0.167282	0.00791293
300	RBM12	0.16719	0.0079481
301	PTCH1	0.167129	0.007971
302	DUSP28	0.167049	0.0080015
303	BLTP1	0.16701	0.00801628
304	NCL	0.166895	0.00806065
305	ZMYM3	0.166793	0.00809962
306	PDHX	0.166655	0.00815317
307	VPS13B	0.16665	0.00815502
308	UBE3C	0.166605	0.00817248
309	C16orf91	0.1666	0.00817456
310	FOXD2-AS1	0.16649	0.00821742
311	TBC1D25	0.166429	0.00824117
312	HSPA4	0.166271	0.00830341
313	C18orf54	0.166242	0.00831467
314	DBP	0.16612	0.00836318
315	ZNF148	0.166027	0.00840029
316	TMEM52B	0.166017	0.00840411
317	ZFP82	0.165542	0.00859525
318	ERICH1	0.165524	0.00860286
319	PPP2R2B	0.165367	0.00866672
320	ZEB1-AS1	0.16514	0.0087602
321	ZNF200	0.16513	0.00876443
322	LOC124900513	0.164703	0.00894269
323	PSMD2	0.164486	0.00903452
324	MCM2	0.164353	0.00909119
325	ASNS	0.16435	0.00909234
326	PCMTD2	0.164176	0.0091673
327	SNAP29	0.164117	0.00919256
328	TMEM65	0.164068	0.00921382
329	PARS2	0.164062	0.00921646
330	USP36	0.163831	0.00931658
331	CCDC142	0.163792	0.00933365
332	FOXD1	0.163791	0.00933404
333	ZNG1B	0.163706	0.00937153
334	ATXN7L2	0.16345	0.00948435
335	EIF2AK4	0.163187	0.00960188
336	SRSF10	0.163087	0.00964674
337	ARFIP2	0.163078	0.0096508
338	SYNE1	0.162779	0.00978628
339	ATN1	0.16268	0.0098317
340	UNC119	0.1626	0.00986848
341	PDE1A	0.162536	0.00989794
342	FBXO44	0.16249	0.00991927
343	ZNF594	0.162443	0.00994097
344	PCDHB10	0.162418	0.00995222
345	SLC29A1	0.162361	0.0099789
346	SLC16A7	0.162357	0.00998059
347	IFIT5	0.162348	0.00998481

## Sheet: Suppl. table 11.7
Suppl. table 11.7. scRNA-seq: Gene transcripts negatively correlated with ALDH1A2 in PECs in AKI patients
	symbol	correlation coefficient	pvalue
1	VEZT	-0.154424	0.00902234
2	CNPY3	-0.15403	0.009202

## Sheet: Suppl. table 11.8
Suppl. table 11.8. scRNA-seq: Gene transcripts positively correlated with ALDH1A2 in PECs in AKI patients
	symbol	correlation coefficient	pvalue
1	ALDH1A2	1	0
2	NUDC	0.274582	2.52784e-06
3	CHROMR	0.249861	1.97686e-05
4	ZFAT	0.248569	2.18889e-05
5	SGMS2	0.239515	4.40135e-05
6	CLIC5	0.237193	5.2424e-05
7	PRPF4	0.233273	7.01465e-05
8	C8orf33	0.230061	8.87296e-05
9	AEBP1	0.228962	9.60864e-05
10	GGACT	0.228615	9.85212e-05
11	TMEM131L	0.225946	0.000119325
12	INPP5F	0.222555	0.000151702
13	MSLN	0.221276	0.000165928
14	SDHAF3	0.221273	0.00016596
15	RBMX2	0.221231	0.000166442
16	IVD	0.220592	0.000174033
17	GTF2E1	0.220575	0.000174245
18	SLITRK2	0.219769	0.000184285
19	CD300LG	0.217136	0.000220984
20	CDK17	0.215611	0.000245266
21	DCK	0.215494	0.000247216
22	SNHG10	0.214708	0.000260786
23	IFNAR1	0.214525	0.000264045
24	PITPNM3	0.214163	0.000270594
25	KCTD9	0.213993	0.00027371
26	UTP18	0.213485	0.000283272
27	SNRNP35	0.213201	0.000288738
28	GARIN5A	0.212952	0.000293616
29	ZC3H14	0.211877	0.000315597
30	COA1	0.211795	0.000317317
31	TBXAS1	0.21147	0.000324306
32	SELENOW	0.211438	0.000324981
33	VEZF1	0.210156	0.000353971
34	SAMD13	0.209475	0.000370301
35	NDE1	0.209081	0.000380101
36	CAV2	0.208667	0.000390614
37	SLC20A2	0.208001	0.000408127
38	HERPUD1	0.207879	0.000411416
39	GTF2B	0.207218	0.000429648
40	PLBD2	0.207037	0.000434777
41	GAB1	0.206996	0.000435948
42	FHIP2A	0.20673	0.000443586
43	GEMIN2	0.20657	0.000448248
44	TBC1D4	0.204933	0.000498657
45	MADD	0.204675	0.000507036
46	TUSC1	0.203497	0.000547099
47	PALM	0.203216	0.000557087
48	ATXN3	0.202975	0.000565766
49	DHDDS	0.20122	0.000632992
50	MRPL42	0.19961	0.000701036
51	CDS2	0.198995	0.000728798
52	DHRS11	0.198492	0.000752254
53	TBC1D10B	0.197619	0.000794568
54	ZNF518A	0.196641	0.000844649
55	PSORS1C1	0.196327	0.000861308
56	DDX24	0.196128	0.000872018
57	SPATA5L1	0.195945	0.000882012
58	DAPK2	0.195833	0.000888169
59	MIAT	0.195833	0.000888169
60	LINC02294	0.195833	0.000888169
61	IKBKG	0.195693	0.000895922
62	GAS1	0.195118	0.000928361
63	DUSP1	0.194544	0.000961879
64	EIF5A2	0.194097	0.000988747
65	ISCU	0.193134	0.00104894
66	POLH	0.192994	0.001058
67	SORL1	0.192972	0.0010594
68	ADAMTS5	0.192356	0.00110005
69	SLC35F5	0.192002	0.00112403
70	RERG	0.191748	0.00114161
71	BTBD8	0.191486	0.00115992
72	PDCD6	0.190663	0.00121925
73	ERMP1	0.19015	0.00125764
74	TSEN15	0.190115	0.00126027
75	CSNK2A2	0.189786	0.0012856
76	C1orf167	0.189755	0.001288
77	LARGE1	0.189626	0.001298
78	GPC1	0.188875	0.00135798
79	HOOK3	0.188676	0.0013742
80	UFL1	0.188518	0.00138731
81	ZBTB10	0.188489	0.00138974
82	CCDC3	0.18815	0.00141818
83	NOTCH2	0.187793	0.0014487
84	CEP192	0.187601	0.00146541
85	FOXC2	0.18759	0.00146638
86	COA7	0.187418	0.0014815
87	IQSEC3	0.187194	0.00150136
88	ZSWIM8	0.186844	0.00153298
89	PCMTD1	0.186647	0.00155096
90	TRA2A	0.186336	0.00157987
91	GUCY1B1	0.186207	0.00159193
92	CASP7	0.185583	0.00165174
93	PDE4B	0.185472	0.00166259
94	HDAC2-AS2	0.185198	0.00168966
95	RMI1	0.185078	0.00170164
96	E2F4	0.184956	0.00171386
97	UTY	0.184501	0.0017603
98	SNHG19	0.184109	0.00180123
99	NXNL2	0.184067	0.00180573
100	SUPT7L	0.183668	0.00184834
101	LPP-AS2	0.183256	0.0018934
102	ZNF483	0.183173	0.0019025
103	AP1M1	0.182987	0.00192333
104	SLC15A1	0.182783	0.00194625
105	PARD6B	0.182452	0.00198412
106	CCT2	0.181882	0.00205082
107	ABLIM2	0.181447	0.00210303
108	FAM24B	0.181115	0.00214374
109	KLK6	0.181067	0.00214968
110	IGFBP3	0.180281	0.00224915
111	LYPLA1	0.179909	0.00229768
112	EPN1	0.1799	0.00229895
113	MORN1	0.179697	0.00232587
114	INTS11	0.179272	0.00238307
115	MTFMT	0.179129	0.00240267
116	SART3	0.178983	0.00242269
117	MED18	0.178864	0.00243921
118	HSBP1L1	0.178405	0.00250382
119	SLC2A4	0.177989	0.00256378
120	EMC6	0.177945	0.00257023
121	MECP2	0.17783	0.00258706
122	PPFIA3	0.177608	0.00261982
123	RAB19	0.177608	0.00261982
124	MIF4GD-DT	0.177608	0.00261982
125	PCARE	0.177608	0.00261982
126	LINC00605	0.177608	0.00261982
127	BBOF1	0.176974	0.00271543
128	AK1	0.176854	0.00273388
129	ARHGEF10	0.176784	0.00274473
130	SH2D3A	0.176563	0.00277914
131	ITIH3	0.175373	0.00297137
132	ZNF799	0.175036	0.00302805
133	PLA2G12A	0.174885	0.00305368
134	P4HTM	0.174797	0.00306878
135	SOCS5	0.174437	0.00313089
136	KDM7A	0.174434	0.00313152
137	CHMP4C	0.174275	0.00315944
138	ZNF862	0.174157	0.00318013
139	LOC101929140	0.173997	0.00320858
140	C1GALT1C1L	0.173949	0.00321723
141	ATP6V1F	0.173621	0.00327633
142	SHB	0.173617	0.00327718
143	SUDS3	0.173223	0.00334946
144	ENO4	0.172931	0.00340416
145	TWF1	0.172811	0.00342669
146	F11	0.172422	0.00350115
147	LOC101927560	0.172422	0.00350115
148	STBD1	0.172422	0.00350115
149	XRCC3	0.172422	0.00350115
150	TAF5	0.172422	0.00350115
151	TLE3	0.172367	0.00351183
152	LST1	0.172176	0.0035489
153	GAA	0.171897	0.00360391
154	COA3	0.171817	0.00361976
155	ATM	0.171697	0.0036438
156	CPOX	0.171616	0.00365991
157	NAT10	0.171571	0.00366904
158	MTLN	0.171455	0.00369261
159	CCN2	0.171376	0.00370856
160	TRMO	0.171359	0.00371191
161	CLN5	0.171242	0.003736
162	CACNB1	0.171225	0.00373931
163	UGDH-AS1	0.170515	0.00388743
164	CNOT6L	0.170287	0.00393615
165	TUBG2	0.170245	0.00394522
166	PDS5B	0.169872	0.00402631
167	DHCR24	0.16939	0.00413311
168	XBP1	0.168993	0.00422306
169	MEIS3	0.168666	0.0042985
170	ATG4C	0.168287	0.00438756
171	UBE2J2	0.168279	0.00438947
172	FAM81A	0.16801	0.00445353
173	MOK	0.16793	0.00447266
174	HSD11B1-AS1	0.167594	0.00455436
175	CDKL3	0.167325	0.00462073
176	PPP1CB	0.167242	0.00464134
177	NDUFA8	0.167083	0.00468119
178	SUCLG2-DT	0.167001	0.00470185
179	ZNF816	0.166951	0.00471442
180	WFDC1	0.166862	0.00473701
181	C17orf100	0.16673	0.00477046
182	YIPF4	0.166639	0.00479375
183	MED8	0.16657	0.00481146
184	STK40	0.166498	0.00482998
185	CCDC138	0.166432	0.00484711
186	GNG2	0.166429	0.00484798
187	NDEL1	0.166126	0.00492703
188	TRAPPC13	0.166061	0.00494414
189	GALNT17	0.166022	0.00495433
190	LOC101927377	0.16596	0.00497083
191	RUNDC1	0.1659	0.00498676
192	ETV6	0.165694	0.00504173
193	SETDB2	0.165591	0.00506936
194	MLLT3	0.165536	0.00508437
195	TSC22D1	0.165526	0.00508708
196	C11orf98	0.165247	0.00516296
197	RBFA	0.165239	0.00516512
198	MOSMO	0.164512	0.00536816
199	IGFBP7-AS1	0.164486	0.00537565
200	POLB	0.164437	0.00538942
201	HSD17B14	0.164324	0.00542174
202	RNF43	0.164079	0.00549243
203	PPP5D1P	0.164062	0.00549727
204	ASS1	0.164043	0.00550276
205	EHMT1	0.164014	0.00551134
206	TMSB15A	0.163938	0.00553333
207	URB1	0.16393	0.00553558
208	ZNF638	0.163866	0.00555451
209	CHD3	0.163434	0.00568208
210	MAGI2	0.163384	0.00569708
211	SLC2A3	0.163214	0.00574818
212	MYBBP1A	0.163206	0.0057506
213	PTPN2	0.163146	0.0057689
214	FNBP1	0.163022	0.00580667
215	ZNF302	0.162771	0.0058835
216	HOXC8	0.16236	0.00601159
217	ZNF408	0.162091	0.00609663
218	PHC2	0.162079	0.00610031
219	HEATR5A	0.162001	0.0061251
220	WDR44	0.161991	0.00612837
221	ICAM1	0.161768	0.0062002
222	ESD	0.161656	0.00623637
223	APH1B	0.16162	0.00624797
224	CSNK1A1	0.16121	0.00638274
225	SNIP1	0.161176	0.00639401
226	CD2	0.160955	0.00646782
227	ERMAP	0.160621	0.00658089
228	TSR1	0.160589	0.00659192
229	ID3	0.160195	0.00672763
230	OSGIN1	0.160181	0.00673241
231	USP19	0.16013	0.00675013
232	FAHD2A	0.160064	0.00677328
233	BCL2L11	0.159966	0.00680762
234	STARD10	0.15971	0.00689786
235	ERICH3	0.159597	0.00693841
236	FCN3	0.159597	0.00693841
237	CFAP99	0.159597	0.00693841
238	EFCAB5	0.159597	0.00693841
239	LINC01607	0.159597	0.00693841
240	NOMO2	0.159597	0.00693841
241	RBM14-RBM4	0.159597	0.00693841
242	RNFT1-DT	0.159597	0.00693841
243	STRIP2	0.159597	0.00693841
244	ZHX1-C8orf76	0.159216	0.0070758
245	LINC00276	0.159216	0.0070758
246	RAPGEFL1	0.159216	0.0070758
247	C5orf24	0.159013	0.00714966
248	TMEM208	0.158661	0.00728012
249	MAPKAPK2	0.158599	0.00730339
250	GADD45G	0.158378	0.00738641
251	HOXA4	0.158309	0.00741224
252	JAML	0.158187	0.00745889
253	MGC16275	0.157901	0.0075687
254	ITPRIP	0.157642	0.00766902
255	NUDT19	0.157554	0.00770357
256	ADPRS	0.157418	0.00775698
257	SORBS3	0.157365	0.0077779
258	ZNF286B	0.157337	0.00778897
259	FAM241B	0.157165	0.00785761
260	ZNF326	0.15713	0.00787172
261	SIAE	0.157123	0.00787438
262	ZNF439	0.156897	0.0079654
263	BORCS7	0.156518	0.00811965
264	C11orf96	0.156074	0.00830424
265	HABP4	0.156064	0.00830825
266	PGA4	0.155765	0.0084345
267	MROH6	0.15576	0.00843666
268	SOCS7	0.155647	0.00848513
269	VRK2	0.155241	0.0086601
270	SET	0.155222	0.00866859
271	FASTKD3	0.155169	0.00869161
272	ARHGAP27	0.155153	0.00869858
273	ERCC6L2	0.155078	0.00873127
274	EXT2	0.154937	0.0087936
275	KIZ	0.154638	0.00892645
276	STK17A	0.154628	0.0089309
277	ZSCAN16	0.154541	0.00896958
278	PCOLCE	0.154069	0.0091841
279	TESK2	0.15401	0.00921122
280	COPE	0.153958	0.00923515
281	ZNF337-AS1	0.153873	0.00927414
282	TMEM135	0.15365	0.00937786
283	IFIT5	0.153395	0.00949781
284	COX5B	0.15337	0.00950974
285	TRAF5	0.153191	0.00959453
286	TACC2	0.153174	0.00960268
287	MTMR10	0.153083	0.00964618
288	FAM98C	0.153054	0.00966039
289	ATRX	0.152793	0.00978631
290	BCAP29	0.152736	0.00981412
291	EPB41L5	0.15267	0.00984618
292	RHBDD2	0.152655	0.00985358

## Sheet: Suppl. table 11.9
Suppl. table 11.9. scRNA-seq: Gene transcripts negatively correlated with ALDH1A2 in PECs in CKD patients
	symbol	correlation coefficient	pvalue
1	COL1A1	-0.171065	0.000242537
2	NDRG1	-0.146651	0.00168949
3	SLC3A1	-0.141529	0.00245196
4	FZD1	-0.133872	0.00418615
5	MDK	-0.131223	0.00500655
6	CNTNAP3B	-0.128445	0.00601987
7	CCDC82	-0.127658	0.00633862
8	MMP7	-0.1271	0.00657403
9	MYRF	-0.126689	0.00675208
10	SEL1L3	-0.125647	0.00722327
11	ALDH7A1	-0.122579	0.00878591

[truncated: 7 more sheets: Suppl. table 11.10, Suppl. table 11.11, Suppl. table 11.12, Suppl. table 11.13, Suppl. table 11.14, Suppl. table 11.15, Suppl. table 11.16]
