# Supplementary material for: Single-cell RNA sequencing data locate ALDH1A2-mediated retinoic acid synthetic pathway to glomerular parietal epithelial cells
Source: Exp Biol Med (Maywood). 2024 Sep 18;249:10167. doi: 10.3389/ebm.2024.10167 (PMC11444976; doi:10.3389/ebm.2024.10167)
Supplement: Supplementary file 3 [file DataSheet2.xlsx]

## Sheet: Summary to Suppl. table 10
Summary to Suppl. table 10. Gene transcripts correlated with Aldh1a2 in PECs and PEC subtypes in scRNA-seq datasets of healthy control mice and mouse models of kidney diseases
Suppl. table 10.1. scRNA-seq: Gene transcripts negatively correlated with Aldh1a2 in all mouse PECs
Suppl. table 10.2. scRNA-seq: Gene transcripts positively correlated with Aldh1a2 in all mouse PECs
Suppl. table 10.3. scRNA-seq: Gene transcripts negatively correlated with Aldh1a2 in mouse PEC-A1
Suppl. table 10.4. scRNA-seq: Gene transcripts positively correlated with Aldh1a2 in mouse PEC-A1
Suppl. table 10.5. scRNA-seq: Gene transcripts negatively correlated with Aldh1a2 in mouse PEC-A2
Suppl. table 10.6. scRNA-seq: Gene transcripts positively correlated with Aldh1a2 in mouse PEC-A2
Suppl. table 10.7. scRNA-seq: Gene transcripts negatively correlated with Aldh1a2 in mouse PEC-A3
Suppl. table 10.8. scRNA-seq: Gene transcripts positively correlated with Aldh1a2 in mouse PEC-A3
Suppl. table 10.9. scRNA-seq: Gene transcripts negatively correlated with Aldh1a2 in mouse PEC-A4
Suppl. table 10.10. scRNA-seq: Gene transcripts positively correlated with Aldh1a2 in mouse PEC-A4
Suppl. table 10.11. scRNA-seq: Gene transcripts negatively correlated with Aldh1a2 in mouse PEC-B
Suppl. table 10.12. scRNA-seq: Gene transcripts positively correlated with Aldh1a2 in mouse PEC-B

## Sheet: Suppl. table 10.1_all PEC neg
Suppl. table 10.1. scRNA-seq: Gene transcripts negatively correlated with Aldh1a2 in all mouse PECs
	symbol	correlation coefficient	pvalue
1	Cystm1	-0.331552	8.32826e-31
2	Chchd10	-0.28332	1.34847e-22
3	Park7	-0.267181	3.49023e-20
4	Col4a3	-0.260836	2.80299e-19
5	Atp1b1	-0.258163	6.63036e-19
6	Fxyd2	-0.241376	1.18003e-16
7	Ezr	-0.24087	1.37129e-16
8	Aldob	-0.236853	4.46451e-16
9	Gatm	-0.232965	1.3712e-15
10	Spink1	-0.228874	4.36855e-15
11	Sult1d1	-0.225263	1.19273e-14
12	Clic5	-0.223278	2.05675e-14
13	Col4a4	-0.221548	3.29271e-14
14	Cltrn	-0.220616	4.23587e-14
15	Vamp8	-0.219186	6.22015e-14
16	Ttc36	-0.21771	9.22381e-14
17	Podxl	-0.21715	1.07021e-13
18	Pdzk1	-0.213451	2.82848e-13
19	Fbp1	-0.212824	3.3297e-13
20	Rab3b	-0.212303	3.81134e-13
21	Dpp4	-0.211614	4.55359e-13
22	Slc34a1	-0.211462	4.73609e-13
23	Ndrg1	-0.211434	4.76967e-13
24	Mpc1	-0.21131	4.92503e-13
25	Nphs1	-0.21103	5.29271e-13
26	Slc27a2	-0.208688	9.63397e-13
27	Ildr2	-0.20627	1.77501e-12
28	Hint2	-0.205894	1.95033e-12
29	Sdc4	-0.205185	2.32891e-12
30	Khk	-0.203572	3.4781e-12
31	Keg1	-0.203167	3.84482e-12
32	Vdac1	-0.200568	7.27784e-12
33	Cdkn1c	-0.200219	7.92484e-12
34	Tob1	-0.199503	9.42976e-12
35	Gpx4	-0.198203	1.291e-11
36	Dao	-0.198067	1.3341e-11
37	Aplp1	-0.197537	1.51519e-11
38	Acsm2	-0.197385	1.57136e-11
39	Spint2	-0.197156	1.66036e-11
40	Pth1r	-0.196302	2.03615e-11
41	Fuca2	-0.196285	2.04463e-11
42	Cldn5	-0.195679	2.36189e-11
43	Glyat	-0.195436	2.50205e-11
44	Miox	-0.194926	2.82348e-11
45	Lactb2	-0.194924	2.82483e-11
46	Pah	-0.19365	3.81531e-11
47	Neat1	-0.193428	4.01923e-11
48	Rida	-0.193107	4.3338e-11
49	0610005C13Rik	-0.192029	5.57562e-11
50	Ldhb	-0.191421	6.42332e-11
51	Cox8a	-0.190371	8.19219e-11
52	S100a10	-0.190027	8.86939e-11
53	Wt1	-0.18908	1.10266e-10
54	Calml4	-0.189078	1.10326e-10
55	Akr1c21	-0.188259	1.33072e-10
56	Retreg1	-0.186972	1.78361e-10
57	Pter	-0.18543	2.52628e-10
58	Pecr	-0.183427	3.95305e-10
59	Tspan13	-0.182426	4.93572e-10
60	Guca2b	-0.182403	4.96132e-10
61	Pck1	-0.181504	6.04881e-10
62	Ccnd1	-0.181361	6.24246e-10
63	AI314278	-0.181232	6.42063e-10
64	Chpt1	-0.180722	7.18142e-10
65	Cyp2j5	-0.179842	8.70428e-10
66	H2-Q7	-0.179379	9.62628e-10
67	Tnfrsf21	-0.179289	9.8156e-10
68	Hagh	-0.179104	1.02184e-09
69	Tpd52	-0.179007	1.04353e-09
70	Aif1l	-0.178255	1.22794e-09
71	Enpep	-0.177944	1.31331e-09
72	Slc22a1	-0.177756	1.3674e-09
73	Cryl1	-0.17773	1.37534e-09
74	Nipsnap1	-0.177405	1.47471e-09
75	Myo1e	-0.177265	1.51997e-09
76	Ggt1	-0.176894	1.64557e-09
77	Arhgef16	-0.176824	1.6706e-09
78	Ptpro	-0.176065	1.96465e-09
79	Slc22a12	-0.175988	1.99738e-09
80	Gpd1	-0.175791	2.08271e-09
81	Gsta2	-0.175252	2.33594e-09
82	Acaa1b	-0.175023	2.45226e-09
83	Tmem54	-0.174493	2.74308e-09
84	Hao2	-0.174435	2.77703e-09
85	Tmem150c	-0.174044	3.01552e-09
86	Ldhd	-0.173909	3.10304e-09
87	Nphs2	-0.172808	3.90952e-09
88	Sord	-0.172303	4.34443e-09
89	P3h2	-0.172245	4.3977e-09
90	Aldh8a1	-0.172145	4.49021e-09
91	Slc4a4	-0.172071	4.56001e-09
92	Acadm	-0.171949	4.67714e-09
93	Slc13a1	-0.171851	4.77413e-09
94	Me1	-0.171738	4.88769e-09
95	Slc17a1	-0.171731	4.89501e-09
96	Tkfc	-0.171702	4.9244e-09
97	Cldn10	-0.171386	5.2586e-09
98	Myom2	-0.171045	5.64314e-09
99	Cyb5a	-0.170387	6.46601e-09
100	Sephs2	-0.170071	6.90062e-09
101	Pipox	-0.169443	7.85167e-09
102	Ephx2	-0.169326	8.04176e-09
103	Ugt2b38	-0.169237	8.1899e-09
104	Hnf4a	-0.16914	8.35443e-09
105	Slc9a3r1	-0.168822	8.91655e-09
106	Mep1a	-0.167325	1.20918e-08
107	H2-Q6	-0.166135	1.53743e-08
108	Aldh6a1	-0.166116	1.54325e-08
109	Hpn	-0.165951	1.59529e-08
110	Gipc2	-0.16552	1.73949e-08
111	Defb29	-0.16521	1.851e-08
112	Cda	-0.16503	1.9186e-08
113	Uqcr11	-0.164706	2.04708e-08
114	Cyp4b1	-0.164669	2.0622e-08
115	Slc22a18	-0.164655	2.06785e-08
116	Tmem174	-0.164591	2.09441e-08
117	Gm19950	-0.164585	2.09683e-08
118	Tspan2	-0.164536	2.11754e-08
119	Slc47a1	-0.164154	2.28453e-08
120	Lrp2	-0.164133	2.29408e-08
121	Ftl1	-0.162338	3.27098e-08
122	Pnpla2	-0.162203	3.35938e-08
123	Kcnj15	-0.162158	3.38906e-08
124	Dst	-0.161953	3.52794e-08
125	Cat	-0.161876	3.58145e-08
126	Pxmp2	-0.161599	3.78137e-08
127	Slc7a9	-0.161349	3.97097e-08
128	Chchd2	-0.16117	4.11179e-08
129	Slc22a6	-0.160744	4.46827e-08
130	Dnajc12	-0.160289	4.8806e-08
131	Iqgap2	-0.160279	4.89094e-08
132	Pdpn	-0.160039	5.1231e-08
133	Magi2	-0.159762	5.4053e-08
134	Cd59a	-0.159135	6.10149e-08
135	Nat8	-0.159072	6.17622e-08
136	Pbld1	-0.159025	6.23252e-08
137	Plce1	-0.158938	6.33687e-08
138	Plscr2	-0.158912	6.36849e-08
139	Hgd	-0.158901	6.38317e-08
140	Pim3	-0.158748	6.57336e-08
141	Bnip3	-0.158437	6.97729e-08
142	Mettl26	-0.158053	7.50994e-08
143	Fah	-0.157781	7.91079e-08
144	Tmem252	-0.157424	8.46911e-08
145	Them7	-0.157342	8.60299e-08
146	Acy3	-0.157186	8.86167e-08
147	Folr1	-0.1571	9.00823e-08
148	Sema3e	-0.156465	1.01628e-07
149	Aspa	-0.156073	1.09451e-07
150	Kap	-0.155751	1.16312e-07
151	Xylb	-0.155464	1.22788e-07
152	Ugt3a2	-0.155426	1.23658e-07
153	Gstt2	-0.154848	1.37857e-07
154	Car2	-0.154731	1.40916e-07
155	Gpr137b	-0.154357	1.51108e-07
156	Myzap	-0.154145	1.57236e-07
157	Prss8	-0.154019	1.60966e-07
158	Mfsd4b5	-0.153548	1.75717e-07
159	Uap1l1	-0.153528	1.76381e-07
160	Msra	-0.152855	1.99861e-07
161	Tpmt	-0.152815	2.01325e-07
162	Ass1	-0.152436	2.15942e-07
163	Prxl2a	-0.152313	2.20917e-07
164	Cryz	-0.152224	2.24545e-07
165	Srgap1	-0.152208	2.25227e-07
166	Erich4	-0.151995	2.34262e-07
167	2610528J11Rik	-0.151655	2.49358e-07
168	Pamr1	-0.151499	2.56629e-07
169	Mrgprf	-0.151383	2.62118e-07
170	Upb1	-0.151333	2.64546e-07
171	Cox7a2	-0.151268	2.6774e-07
172	Schip1	-0.150848	2.89109e-07
173	Plagl1	-0.150512	3.0739e-07
174	Dusp3	-0.149993	3.37896e-07
175	Ndufa5	-0.149771	3.51745e-07
176	Cav2	-0.149761	3.52399e-07
177	Hspb8	-0.149239	3.87379e-07
178	Aass	-0.148716	4.25755e-07
179	Gsta3	-0.148446	4.46927e-07
180	Chchd7	-0.148445	4.47014e-07
181	Akr7a5	-0.148405	4.50246e-07
182	Cryzl2	-0.148048	4.80098e-07
183	Rhpn1	-0.147937	4.89726e-07
184	Cgref1	-0.147701	5.10919e-07
185	Atp5a1	-0.147574	5.22636e-07
186	Epb41l5	-0.147515	5.28171e-07
187	Cideb	-0.147286	5.50259e-07
188	Uqcrfs1	-0.147161	5.62626e-07
189	Slc13a3	-0.147116	5.67206e-07
190	Hs3st3a1	-0.14711	5.67756e-07
191	Ces2c	-0.14682	5.97892e-07
192	Cth	-0.146785	6.01634e-07
193	Napsa	-0.146643	6.17055e-07
194	Cd2ap	-0.146622	6.19355e-07
195	Haao	-0.146592	6.22651e-07
196	Ugt3a1	-0.146322	6.53253e-07
197	Cyp2e1	-0.146214	6.6584e-07
198	Rbm47	-0.146096	6.79878e-07
199	Acot1	-0.145976	6.94508e-07
200	Slc25a39	-0.145815	7.14663e-07
201	Hs3st6	-0.145457	7.61218e-07
202	Ehhadh	-0.145312	7.8097e-07
203	Cryab	-0.14493	8.3534e-07
204	Lgr4	-0.144593	8.86114e-07
205	Atp1a1	-0.144576	8.88755e-07
206	Slc3a1	-0.144231	9.44135e-07
207	Wfdc2	-0.144081	9.69365e-07
208	Gcnt1	-0.143503	1.07208e-06
209	Ndufb4	-0.143298	1.11105e-06
210	Nsf	-0.143247	1.12094e-06
211	B3galt2	-0.143015	1.16697e-06
212	Sema3b	-0.143	1.16998e-06
213	Mapt	-0.142231	1.33669e-06
214	Dnase1	-0.142221	1.33881e-06
215	Hoxa7	-0.142161	1.35295e-06
216	Lims2	-0.142084	1.37085e-06
217	Bdh2	-0.142046	1.37982e-06
218	Scp2	-0.141552	1.50232e-06
219	Hspb1	-0.141376	1.54836e-06
220	Aadat	-0.141043	1.63937e-06
221	4931406C07Rik	-0.140889	1.68323e-06
222	Pak1	-0.140533	1.78861e-06
223	Rapgef3	-0.140529	1.79005e-06
224	Fxyd6	-0.140464	1.80985e-06
225	Fgfbp1	-0.14023	1.88363e-06
226	Fbp2	-0.140088	1.92943e-06
227	Lrrfip1	-0.139735	2.04886e-06
228	Dgat2	-0.139678	2.06879e-06
229	Tspan15	-0.139659	2.0755e-06
230	G6pc	-0.139634	2.08426e-06
231	Cyp4a31	-0.139445	2.15188e-06
232	Hsd3b2	-0.139277	2.21404e-06
233	Aadac	-0.139247	2.22523e-06
234	Card10	-0.138924	2.3501e-06
235	Ehd4	-0.138608	2.47876e-06
236	Vcpkmt	-0.138599	2.48238e-06
237	Hmgcs2	-0.13842	2.5584e-06
238	Cycs	-0.13833	2.59734e-06
239	Enpp2	-0.138202	2.65385e-06
240	Echdc2	-0.137928	2.77833e-06
241	Thnsl2	-0.137671	2.90067e-06
242	Aspdh	-0.137419	3.02531e-06
243	Net1	-0.137185	3.14598e-06
244	Jun	-0.137117	3.18184e-06
245	Gk	-0.137072	3.20546e-06
246	Slco1a6	-0.137047	3.21908e-06
247	Pdzd3	-0.136903	3.29736e-06
248	Rab3ip	-0.136351	3.61344e-06
249	Smim22	-0.135884	3.90367e-06
250	Amn	-0.135813	3.94993e-06
251	Tpi1	-0.135746	3.99388e-06
252	Perp	-0.135561	4.11733e-06
253	Ces1d	-0.135379	4.24258e-06
254	Gsr	-0.135302	4.29682e-06
255	Galc	-0.134594	4.82625e-06
256	Thsd7a	-0.134567	4.84755e-06
257	Iyd	-0.134154	5.18598e-06
258	Pcbd1	-0.133878	5.4242e-06
259	Mme	-0.133811	5.4844e-06
260	Jund	-0.133694	5.58941e-06
261	Tcea3	-0.133668	5.61317e-06
262	Cyp4a10	-0.133639	5.63916e-06
263	Gss	-0.133607	5.66865e-06
264	Tmbim4	-0.133581	5.69319e-06
265	Mettl7b	-0.133441	5.82358e-06
266	Gas2	-0.133124	6.1307e-06
267	C130074G19Rik	-0.133114	6.14069e-06
268	Suclg1	-0.133073	6.18223e-06
269	Abca3	-0.133069	6.18611e-06
270	Atp6v0a4	-0.133059	6.19587e-06
271	Fitm1	-0.13297	6.28546e-06
272	Egln3	-0.132888	6.37001e-06
273	Adk	-0.132832	6.42781e-06
274	Vdr	-0.132586	6.68836e-06
275	Rdh9	-0.132525	6.75404e-06
276	Golim4	-0.132301	7.00202e-06
277	Tnfsf15	-0.132257	7.05228e-06
278	Ddt	-0.132091	7.24355e-06
279	Abcc2	-0.131906	7.46129e-06
280	Itga3	-0.131687	7.7289e-06
281	Acot2	-0.131625	7.80526e-06
282	Spp2	-0.131557	7.89053e-06
283	D630029K05Rik	-0.131423	8.06227e-06
284	4833439L19Rik	-0.131227	8.31884e-06
285	Cdc14a	-0.131153	8.41787e-06
286	Klf6	-0.130973	8.66228e-06
287	Sh3bgrl2	-0.130923	8.73157e-06
288	Kl	-0.130795	8.91225e-06
289	Ndufab1	-0.130755	8.96932e-06
290	Col4a5	-0.130657	9.10939e-06
291	Slc5a10	-0.130604	9.18687e-06
292	Rab11fip3	-0.130519	9.31158e-06
293	Dcxr	-0.130471	9.38306e-06
294	Glod5	-0.130408	9.47784e-06
295	Sult1c2	-0.13034	9.58113e-06
296	Angptl7	-0.130217	9.76889e-06
297	Sgk2	-0.130144	9.88348e-06
298	Arhgap28	-0.130117	9.92518e-06
299	Akr1a1	-0.129986	1.01332e-05
300	Fut9	-0.129894	1.02822e-05
301	Cdhr5	-0.12987	1.03209e-05
302	Nox4	-0.12984	1.03706e-05
303	Prodh	-0.129557	1.08442e-05
304	Ptgds	-0.129549	1.0858e-05
305	Nat8f1	-0.129547	1.08608e-05
306	Bri3	-0.129522	1.09054e-05
307	Ndufb8	-0.129302	1.12885e-05
308	Dusp1	-0.12921	1.14534e-05
309	1700016C15Rik	-0.129142	1.15772e-05
310	Ddc	-0.129	1.18388e-05
311	Atp6v1b2	-0.128924	1.19805e-05
312	Slc17a3	-0.128875	1.20736e-05
313	Susd3	-0.128825	1.21689e-05
314	Tmigd1	-0.128763	1.22874e-05
315	Crim1	-0.128689	1.24309e-05
316	Dab2	-0.128446	1.29143e-05
317	Scrn2	-0.128401	1.30053e-05
318	Krt8	-0.12835	1.31085e-05
319	Prodh2	-0.12835	1.31094e-05
320	Asb9	-0.128147	1.35318e-05
321	Mertk	-0.128131	1.35648e-05
322	Gm32461	-0.128078	1.36771e-05
323	Fam81a	-0.128047	1.3744e-05
324	Rcan1	-0.128015	1.38139e-05
325	Pank1	-0.127901	1.40602e-05
326	Nmrk1	-0.127688	1.45344e-05
327	Slc51b	-0.127625	1.46793e-05
328	Sugct	-0.127279	1.54884e-05
329	March2	-0.127215	1.56449e-05
330	Cox5a	-0.127132	1.58458e-05
331	Aopep	-0.12705	1.6049e-05
332	Acnat2	-0.126897	1.64342e-05
333	Car4	-0.126867	1.6511e-05
334	Pdzk1ip1	-0.126801	1.66785e-05
335	Cd55	-0.126712	1.69105e-05
336	Pcx	-0.126452	1.76045e-05
337	Smpdl3a	-0.126439	1.76379e-05
338	Acot4	-0.126393	1.77637e-05
339	Fdx1	-0.125998	1.88792e-05
340	Ggact	-0.125977	1.894e-05
341	Phyh	-0.125741	1.96364e-05
342	Txndc17	-0.125713	1.97224e-05
343	Qprt	-0.125573	2.01511e-05
344	Pard6b	-0.125429	2.05985e-05
345	Arf6	-0.125303	2.09998e-05
346	Slc2a2	-0.12525	2.11696e-05
347	Msrb1	-0.125197	2.13442e-05
348	Crym	-0.125155	2.14819e-05
349	Bhmt2	-0.125086	2.1707e-05
350	Cst12	-0.125063	2.17834e-05
351	Fam180a	-0.124908	2.23056e-05
352	Bpnt1	-0.124748	2.28565e-05
353	Slc22a8	-0.124461	2.38764e-05
354	Mtss1	-0.12425	2.46524e-05
355	Nes	-0.12398	2.56818e-05
356	Cox4i1	-0.123582	2.72749e-05
357	Mrpl28	-0.123368	2.81711e-05
358	Fahd1	-0.123346	2.82635e-05
359	Uqcr10	-0.123297	2.84723e-05
360	Kank1	-0.12325	2.86751e-05
361	Prkaa2	-0.122916	3.015e-05
362	Crct1	-0.12288	3.0313e-05
363	Rarres1	-0.122725	3.10297e-05
364	Tnfrsf12a	-0.122686	3.12125e-05
365	Kcnf1	-0.122582	3.16982e-05
366	Ces1f	-0.12239	3.26244e-05
367	Slc25a10	-0.122383	3.26569e-05
368	Ephx1	-0.122327	3.29333e-05
369	Myo6	-0.122319	3.29723e-05
370	Acpp	-0.122255	3.32893e-05
371	Slc7a7	-0.122007	3.45449e-05
372	Clic3	-0.121524	3.71175e-05
373	Nr1h4	-0.121444	3.75637e-05
374	Gm10804	-0.121168	3.91329e-05
375	Slc31a2	-0.120849	4.10255e-05
376	Eci3	-0.120807	4.12825e-05
377	Bspry	-0.120791	4.13775e-05
378	Vil1	-0.120737	4.17064e-05
379	BC024386	-0.120637	4.23291e-05
380	Acox1	-0.120611	4.24925e-05
381	Gm4450	-0.120498	4.32082e-05
382	D630023F18Rik	-0.120478	4.33326e-05
383	Tstd1	-0.120435	4.36074e-05
384	Lama5	-0.120398	4.38502e-05
385	Inmt	-0.120289	4.45569e-05
386	Npnt	-0.120224	4.49857e-05
387	Cdkn1a	-0.119958	4.67798e-05
388	Rdh16f2	-0.1199	4.71744e-05
389	Bmp7	-0.119674	4.8767e-05
390	Bcar3	-0.119508	4.99642e-05
391	Tle5	-0.119489	5.01034e-05
392	Acot13	-0.119406	5.0717e-05
393	Shmt1	-0.119301	5.15015e-05
394	Mafb	-0.119277	5.16778e-05
395	Cisd1	-0.119257	5.18348e-05
396	Slc6a13	-0.119083	5.31622e-05
397	Gstz1	-0.118675	5.64142e-05
398	Rdh16	-0.11866	5.65381e-05
399	Mogat1	-0.118654	5.65911e-05
400	Mgst3	-0.118636	5.67403e-05
401	Nebl	-0.118512	5.77696e-05
402	Serpinf2	-0.118506	5.78185e-05
403	Gchfr	-0.118428	5.84753e-05
404	Slc6a19	-0.118361	5.90448e-05
405	Wipf3	-0.118321	5.93897e-05
406	Plod2	-0.118281	5.97348e-05
407	Mcrip2	-0.118147	6.0904e-05
408	Epn3	-0.117911	6.30184e-05
409	Chrnb1	-0.117846	6.36153e-05
410	Cd36	-0.11768	6.51566e-05
411	Plekho1	-0.117177	7.00431e-05
412	Slc22a2	-0.117129	7.05307e-05
413	Cyp4a14	-0.117093	7.08982e-05
414	Spsb4	-0.117027	7.15721e-05
415	Aldh1l1	-0.116844	7.34791e-05
416	Ppa2	-0.116767	7.42856e-05
417	Bcam	-0.116749	7.44814e-05
418	Mpp5	-0.116742	7.45565e-05
419	Ush1c	-0.116699	7.50108e-05
420	Sema3g	-0.116688	7.51354e-05
421	Tomm20	-0.11667	7.53313e-05
422	Acot12	-0.116649	7.55489e-05
423	Nfkbia	-0.116581	7.62913e-05
424	Ankrd33b	-0.116388	7.84224e-05
425	Acat2	-0.11631	7.92981e-05
426	Acsm1	-0.115966	8.3281e-05
427	Zmynd10	-0.115871	8.44167e-05
428	Adtrp	-0.115752	8.58566e-05
429	Gcdh	-0.115654	8.70509e-05
430	Dock8	-0.115649	8.71195e-05
431	Tuba4a	-0.115613	8.75627e-05
432	Car14	-0.115364	9.07096e-05
433	Rnf183	-0.115168	9.32591e-05
434	Lmo7	-0.115063	9.46489e-05
435	Pacsin2	-0.115009	9.53744e-05
436	Plekhg1	-0.114874	9.72054e-05
437	Prdx5	-0.114616	0.000100802
438	Car12	-0.114423	0.000103574
439	Wbp2	-0.1144	0.000103911
440	Eno1	-0.114338	0.000104828
441	Uaca	-0.114309	0.000105256
442	Qdpr	-0.11425	0.000106125
443	Bid	-0.114249	0.000106143
444	Ier3	-0.113835	0.000112478
445	Slc5a2	-0.113823	0.000112661
446	2200002D01Rik	-0.113655	0.000115341
447	Aqp1	-0.113575	0.00011663
448	Nbl1	-0.113444	0.000118785
449	Cyp2d26	-0.113338	0.000120562
450	Ifrd2	-0.113263	0.00012182
451	Ubc	-0.113178	0.000123276
452	Lyplal1	-0.113151	0.000123723
453	Tacc2	-0.112912	0.00012791
454	Got1	-0.112683	0.000132033
455	Amacr	-0.112681	0.000132066
456	Ppargc1a	-0.112423	0.000136861
457	Habp2	-0.112211	0.000140942
458	Car13	-0.112108	0.000142954
459	Dach1	-0.112051	0.000144075
460	Dedd2	-0.111883	0.000147453
461	Gcsh	-0.111659	0.000152073
462	Ablim3	-0.11161	0.0001531
463	Hoga1	-0.111533	0.000154709
464	Coro2b	-0.111149	0.000163078
465	St13	-0.111085	0.000164509
466	Gm8797	-0.111001	0.00016641
467	Proc	-0.110932	0.000167972
468	Gclm	-0.110855	0.000169745
469	Ripor1	-0.110722	0.00017286
470	Smlr1	-0.110596	0.000175862
471	Dleu7	-0.110551	0.000176935
472	Cd59b	-0.110453	0.000179301
473	Tmem189	-0.110416	0.000180226
474	Rnd1	-0.110392	0.000180799
475	Slc25a15	-0.110372	0.000181307
476	Pllp	-0.110354	0.000181742
477	Gabra4	-0.110334	0.000182243
478	Slc25a13	-0.110281	0.000183556
479	Tubb2b	-0.11003	0.000189903
480	Serpine1	-0.10996	0.000191715
481	Galm	-0.10995	0.000191965
482	L2hgdh	-0.109945	0.000192115
483	Gm15638	-0.109942	0.000192192
484	Lrrc19	-0.109908	0.000193076
485	Kcnj16	-0.109675	0.000199258
486	Ctsh	-0.109568	0.000202152
487	Pcsk6	-0.109307	0.000209406
488	Ascc1	-0.109288	0.000209921
489	Ttr	-0.109199	0.000212465
490	Igsf11	-0.109122	0.000214672
491	P2rx5	-0.10912	0.000214719
492	Ugt2b37	-0.109115	0.000214876
493	Cndp2	-0.10891	0.000220878
494	Bcl2l1	-0.108904	0.000221062
495	Nceh1	-0.108856	0.000222472
496	Fos	-0.108843	0.000222879
497	Stard10	-0.108745	0.00022582
498	Cox17	-0.108676	0.000227926
499	Zfp706	-0.108657	0.000228495
500	Herpud1	-0.108646	0.000228838
501	Slc6a18	-0.108324	0.000238921
502	Tmem229a	-0.108318	0.000239108
503	Eci1	-0.108304	0.000239559
504	Fosb	-0.10824	0.000241611
505	Igfbp6	-0.10813	0.000245185
506	Efemp1	-0.107813	0.000255742
507	Nell2	-0.10773	0.000258596
508	Pafah2	-0.10745	0.000268395
509	Itpr3	-0.107401	0.000270144
510	Cox5b	-0.107189	0.000277807
511	Tmem8	-0.107184	0.000278017
512	Gdpd5	-0.107058	0.00028268
513	Ccng1	-0.107041	0.000283316
514	Nupr1	-0.107036	0.000283496
515	Zbtb7c	-0.107016	0.00028426
516	Apom	-0.107006	0.000284625
517	Atp5b	-0.106871	0.000289762
518	Sars	-0.106776	0.000293405
519	Mfsd4b1	-0.106753	0.000294274
520	Dpy30	-0.106745	0.000294583
521	Fyn	-0.106593	0.00030056
522	Zfp385b	-0.106483	0.000304931
523	Dnajc22	-0.10637	0.000309515
524	Lgals3	-0.10636	0.000309929
525	Nxph3	-0.106073	0.000321806
526	Sqor	-0.106	0.0003249
527	Arhgef18	-0.105995	0.000325125
528	Ddn	-0.105868	0.000330561
529	Mustn1	-0.105678	0.000338893
530	Atp5g3	-0.105641	0.000340502
531	Abca2	-0.105581	0.000343203
532	Tmem144	-0.10537	0.000352746
533	4921504A21Rik	-0.105283	0.000356779
534	2310030G06Rik	-0.105276	0.000357105
535	Cgn	-0.105115	0.00036465
536	Cyc1	-0.104977	0.000371255
537	Bckdha	-0.10487	0.00037645
538	Acadl	-0.104823	0.00037875
539	Acmsd	-0.104591	0.0003903
540	Gm44386	-0.104572	0.00039126
541	Agxt2	-0.104539	0.000392961
542	Slc5a12	-0.104486	0.000395672
543	Pla2g7	-0.104363	0.000401984
544	Tinag	-0.104349	0.000402701
545	Rad21	-0.104285	0.000406078
546	Sdhd	-0.104255	0.000407626
547	St3gal6	-0.104108	0.000415447
548	Anxa3	-0.103847	0.000429654
549	Ddr1	-0.103736	0.000435828
550	Fermt1	-0.103728	0.000436256
551	2510002D24Rik	-0.10372	0.000436695
552	Trib2	-0.103685	0.000438682
553	Lap3	-0.103533	0.00044728
554	Atp6v1a	-0.103526	0.000447693
555	Fnbp1l	-0.103333	0.000458891
556	Fgl2	-0.103246	0.000464049
557	Slc13a2	-0.103174	0.000468336
558	Cubn	-0.10317	0.000468609
559	2210011C24Rik	-0.103109	0.000472264
560	Tmprss2	-0.103073	0.000474425
561	Slc22a30	-0.103072	0.000474492
562	Map7	-0.102855	0.000487797
563	Gm15217	-0.102767	0.000493315
564	Ndufv1	-0.102693	0.000497985
565	Klf13	-0.102558	0.000506633
566	Ak4	-0.102555	0.000506776
567	Entpd5	-0.102522	0.000508954
568	Sap30	-0.10252	0.000509068
569	Ackr3	-0.102473	0.000512073
570	Them4	-0.102436	0.000514507
571	Spr	-0.102427	0.000515102
572	1500015A07Rik	-0.102397	0.0005171
573	Slc5a8	-0.102374	0.00051856
574	Oxct1	-0.10236	0.000519537
575	Rbpms2	-0.102266	0.000525725
576	Ndufb10	-0.102171	0.000532093
577	Rab17	-0.101838	0.000554976
578	Endou	-0.101807	0.000557187
579	Mxi1	-0.101742	0.000561745
580	Syne4	-0.10161	0.000571223
581	Tdrd5	-0.10153	0.000576976
582	Slc30a9	-0.101495	0.000579555
583	Asb13	-0.101477	0.000580823
584	Foxd1	-0.101286	0.000595002
585	AA465934	-0.101244	0.000598169
586	Slc48a1	-0.101143	0.00060576
587	Ccdc107	-0.101133	0.000606523
588	Hpd	-0.101127	0.000606961
589	Il18	-0.101046	0.000613185
590	Selenbp1	-0.10103	0.000614415
591	Gm11992	-0.100902	0.000624359
592	Atp5l	-0.10088	0.000626057
593	Sgms2	-0.100829	0.000630075
594	Kif12	-0.100658	0.000643742
595	Hmgcs1	-0.10062	0.000646828
596	Mgll	-0.100404	0.000664457
597	Plscr1	-0.100193	0.000682176
598	Gldc	-0.100175	0.000683679
599	Mettl7a2	-0.100151	0.00068573
600	Erbb3	-0.10008	0.000691827
601	Arnt2	-0.10007	0.000692695
602	Acat3	-0.100022	0.000696856
603	Idh3g	-0.0999681	0.000701529
604	Tomm7	-0.0999161	0.000706073
605	Tmem116	-0.0996866	0.000726468
606	Mdh1	-0.0995468	0.000739155
607	Celsr2	-0.0995178	0.000741816
608	Svip	-0.0993979	0.000752899
609	Bphl	-0.0993097	0.000761144
610	Tdrp	-0.0993085	0.000761258
611	Cdc42se2	-0.0992845	0.000763519
612	Dock4	-0.0992763	0.000764298
613	Auts2	-0.0992485	0.000766925
614	Shisa3	-0.0992014	0.000771394
615	Nr1d1	-0.0991753	0.000773882
616	Cmtm7	-0.0991656	0.000774805
617	Ephb1	-0.0991039	0.000780725
618	Mgam	-0.0990078	0.000790032
619	Sbsn	-0.099006	0.000790204
620	Grhpr	-0.0989621	0.000794492
621	Espn	-0.098889	0.000801664
622	Emx1	-0.0988783	0.000802723
623	Cyp2j13	-0.0988195	0.000808553
624	Sigirr	-0.0986251	0.000828093
625	Clpx	-0.0986189	0.000828733
626	Ndufa6	-0.0984892	0.000842018
627	Hsph1	-0.098407	0.000850544
628	Prnp	-0.0983501	0.000856494
629	Galnt11	-0.098293	0.0008625
630	Afap1l1	-0.0982681	0.000865135
631	Slc37a4	-0.0982103	0.000871272
632	Mkrn1	-0.0981273	0.000880162
633	Epha2	-0.0980389	0.000889722
634	Vegfb	-0.097788	0.000917368
635	Ormdl2	-0.0977093	0.0009262
636	Sema7a	-0.0975808	0.000940797
637	Anxa1	-0.0975122	0.000948681
638	Sncaip	-0.0974568	0.000955082
639	Ccn1	-0.0973939	0.000962408
640	Agt	-0.0973666	0.000965598
641	Ivd	-0.0972756	0.000976323
642	Hibadh	-0.0972626	0.000977863
643	Dbi	-0.0971617	0.000989891
644	Tsc22d3	-0.09715	0.000991291
645	Adm	-0.0970292	0.0010059
646	Mrpl12	-0.0968959	0.00102224
647	Sh2d4a	-0.0968206	0.00103158
648	Grtp1	-0.0966824	0.00104894
649	Slc51a	-0.0966268	0.00105599
650	Otud7b	-0.0965408	0.001067
651	Nedd9	-0.0964407	0.00107994
652	Fmo1	-0.0963474	0.00109212
653	Flrt1	-0.0961385	0.00111987
654	Nus1	-0.0961144	0.00112312
655	Osbpl9	-0.0960993	0.00112515
656	Tst	-0.0959896	0.00114005
657	Abhd17c	-0.095968	0.00114301
658	Hspa9	-0.0959116	0.00115076
659	Kmo	-0.0958599	0.0011579
660	Tpk1	-0.0958559	0.00115846
661	Foxd2	-0.0957855	0.00116825
662	Mfsd1	-0.0957733	0.00116997
663	Tnfsf13	-0.0957366	0.00117511
664	Slc25a21	-0.0957085	0.00117906
665	Slc20a1	-0.0956944	0.00118105
666	Dhcr7	-0.0956868	0.00118213
667	March8	-0.0956356	0.00118938
668	Wsb2	-0.0953556	0.00122978
669	Iqcg	-0.0953328	0.00123313
670	Arl4a	-0.0952911	0.00123927
671	Prr15l	-0.0952322	0.00124799
672	Fam107b	-0.0952308	0.0012482
673	Glyctk	-0.09514	0.00126175
674	Cndp1	-0.0951185	0.00126498
675	Acox2	-0.0949751	0.00128671
676	Nol7	-0.0949192	0.00129529
677	Igfbp2	-0.0947768	0.00131734
678	Npr3	-0.0947722	0.00131806
679	Slc23a1	-0.0947629	0.00131951
680	Lmna	-0.0944824	0.00136406
681	Decr1	-0.0944448	0.00137012
682	Chdh	-0.0944156	0.00137487
683	Gabrb1	-0.0943686	0.00138251
684	Cluh	-0.094351	0.00138539
685	Dpysl2	-0.0943312	0.00138862
686	Gm15883	-0.0942491	0.00140213
687	Sdha	-0.0942366	0.00140421
688	Mpp1	-0.0941968	0.00141082
689	Top1mt	-0.0941587	0.00141717
690	Mthfd1	-0.0940855	0.00142944
691	B3gat2	-0.0939914	0.00144536
692	Cyp2a4	-0.0939121	0.0014589
693	F11r	-0.0938799	0.00146443
694	Asl	-0.0938246	0.00147397
695	Uqcrc1	-0.0937989	0.00147843
696	Gm266	-0.0937827	0.00148125
697	Hnf1a	-0.0937661	0.00148414
698	Tmod3	-0.093745	0.00148782
699	H2-DMb1	-0.0937358	0.00148942
700	Mpv17l	-0.0936395	0.00150635
701	Klf4	-0.09362	0.0015098
702	Setd3	-0.0935914	0.00151486
703	Pkp4	-0.093551	0.00152206
704	Rnf5	-0.0935024	0.00153075
705	Neu1	-0.0934975	0.00153163
706	Lsp1	-0.0934858	0.00153372
707	Macrod1	-0.0933908	0.00155087
708	Rragd	-0.0933876	0.00155144
709	Stx3	-0.0932926	0.00156878
710	Fam151a	-0.0931906	0.00158758
711	Mlxipl	-0.0931184	0.00160102
712	Trim7	-0.0928975	0.00164277
713	Spint1	-0.0928916	0.00164392
714	Prkar2a	-0.0928681	0.00164841
715	Hspa8	-0.0927149	0.00167805
716	Ppfibp2	-0.092615	0.00169764
717	Pcca	-0.0925173	0.001717
718	Dhcr24	-0.0924327	0.00173394
719	9130016M20Rik	-0.0923897	0.00174261
720	Ndufa9	-0.0921575	0.00179008
721	Zfp36	-0.0920874	0.00180465
722	Chst1	-0.0920663	0.00180905
723	Anks4b	-0.092066	0.00180911
724	Lctl	-0.0918401	0.00185689
725	Nit1	-0.0916023	0.00190844
726	Cox7c	-0.091568	0.00191598
727	Renbp	-0.0915536	0.00191916
728	Idi1	-0.091531	0.00192416
729	Cox6a1	-0.0914736	0.0019369
730	Nampt	-0.0912131	0.00199566
731	Slc41a2	-0.0911503	0.00201006
732	Sirpa	-0.0910922	0.00202348
733	Coa6	-0.0910606	0.00203081
734	Trps1	-0.0910551	0.0020321
735	Ces1e	-0.0910241	0.00203931
736	Gjb1	-0.0910191	0.00204048
737	Cyp4a12a	-0.0910028	0.00204429
738	Arhgap18	-0.090967	0.00205267
739	Ccdc3	-0.0908485	0.00208064
740	Clrn3	-0.0908176	0.002088
741	Pcmtd1	-0.0908081	0.00209027
742	Cyp2a5	-0.0906463	0.00212921
743	Stard4	-0.0905957	0.00214152
744	Mob2	-0.0905467	0.00215351
745	Gdpd2	-0.0904655	0.0021735
746	Aldh4a1	-0.0903293	0.00220742
747	Sel1l3	-0.0902315	0.00223207
748	Adcy1	-0.0901119	0.00226258
749	Psat1	-0.0899702	0.0022992
750	Igfbp1	-0.0899361	0.0023081
751	Rdh1	-0.0899213	0.00231196
752	Ndufa12	-0.0898943	0.00231904
753	Ppm1b	-0.089799	0.00234416
754	Phactr2	-0.089795	0.00234522
755	Synpo	-0.0897698	0.00235192
756	Cd82	-0.0897545	0.002356
757	Dusp15	-0.0897029	0.00236976
758	Pcyt2	-0.0897025	0.00236988
759	Aldh1a1	-0.0896405	0.00238653
760	Slc22a28	-0.0895832	0.00240201
761	Coq7	-0.0894383	0.00244156
762	Ppm1h	-0.0893793	0.00245782
763	Ar	-0.0893583	0.00246364
764	Pkp2	-0.0892098	0.00250515
765	Nabp1	-0.0891962	0.00250897
766	Gpm6a	-0.0891945	0.00250947
767	Acsl1	-0.0891047	0.00253491
768	Gcat	-0.0890477	0.00255118
769	Map3k4	-0.0889822	0.00256999
770	Wfdc1	-0.0888945	0.00259539
771	Slc7a13	-0.0888934	0.00259571
772	Cldn1	-0.0888794	0.0025998
773	Btg2	-0.0888179	0.00261777
774	Prr13	-0.0887515	0.0026373
775	Timd2	-0.0887285	0.00264409
776	Dlk2	-0.0887017	0.00265203
777	Pam	-0.0886329	0.00267249
778	Lrch4	-0.0886255	0.00267472
779	Cdcp1	-0.0885646	0.00269297
780	Mtfr1l	-0.0884866	0.00271654
781	Dnaja3	-0.0884755	0.00271992
782	Hs3st3b1	-0.0884014	0.00274249
783	Nadk	-0.0882504	0.00278902
784	Wif1	-0.0882022	0.00280402
785	Prom1	-0.0881741	0.00281281
786	Mgat5	-0.0881547	0.00281889
787	Hykk	-0.0881205	0.00282962
788	Treh	-0.0880454	0.00285336
789	Rnf128	-0.0878995	0.00289997
790	Eif4ebp3	-0.0878856	0.00290444
791	Slc18a1	-0.0878322	0.00292172
792	Dhfr	-0.0877299	0.00295504
793	Gsta4	-0.0875939	0.00299985
794	Prkcz	-0.0875722	0.00300706
795	Aifm3	-0.0875628	0.0030102
796	Trp53bp2	-0.0875139	0.0030265
797	Lfng	-0.0874756	0.00303936
798	Klf15	-0.0874675	0.00304208
799	S100g	-0.0874595	0.00304475
800	Atp13a3	-0.0874549	0.0030463
801	Pdk2	-0.0873829	0.00307064
802	Pklr	-0.0872433	0.0031183
803	Tmem160	-0.087197	0.00313424
804	Gpx1	-0.0871899	0.00313671
805	Mcur1	-0.0871568	0.00314817
806	Kras	-0.0869919	0.00320583
807	Speg	-0.0869553	0.00321876
808	Pxdc1	-0.0869506	0.00322044
809	Fabp3	-0.0869152	0.003233
810	Ubd	-0.0868905	0.00324179
811	Ngly1	-0.0868836	0.00324424
812	Tango2	-0.0867186	0.00330354
813	Clec2h	-0.0866772	0.00331858
814	Cpq	-0.086613	0.00334201
815	Adhfe1	-0.0866102	0.00334304
816	Baiap2l2	-0.086572	0.00335705
817	Hmgcl	-0.086517	0.00337735
818	Cd200	-0.0864418	0.00340525
819	Golga4	-0.0864392	0.0034062
820	Crb3	-0.0863936	0.00342323
821	Acadvl	-0.0863587	0.00343634
822	Atp6v1f	-0.086357	0.00343697
823	Anxa4	-0.0863311	0.00344672
824	Ly6g2	-0.0863152	0.00345269
825	Hint3	-0.0862855	0.00346391
826	4930523C07Rik	-0.0862042	0.0034948
827	Vnn1	-0.0861759	0.00350561
828	Arl4c	-0.0860345	0.00356007
829	Tmem63b	-0.0858898	0.00361661
830	Slc6a20b	-0.0858531	0.00363104
831	Guk1	-0.0858477	0.00363319
832	Mrps6	-0.0858235	0.00364278
833	Kirrel2	-0.08579	0.00365604
834	Atp6v0b	-0.0857357	0.00367768
835	Tspan5	-0.0855853	0.00373821
836	Hook1	-0.0854227	0.00380468
837	Cblc	-0.0854177	0.00380675
838	Faim	-0.0852589	0.00387271
839	Cox6b1	-0.0852487	0.00387699
840	Tppp3	-0.0852396	0.00388081
841	Gm29107	-0.0852354	0.00388255
842	Mmp10	-0.0851639	0.00391267
843	Ttc38	-0.0851464	0.00392008
844	Sirt3	-0.0850738	0.0039509
845	Col5a3	-0.0850487	0.00396162
846	St3gal3	-0.0850297	0.00396974
847	Sgip1	-0.0850117	0.00397748
848	Ndufb7	-0.0847785	0.00407865
849	Tnfaip8	-0.084753	0.00408986
850	Ugt8a	-0.084741	0.00409512
851	Enah	-0.0847354	0.00409762
852	Gde1	-0.0846746	0.00412445
853	Aldh9a1	-0.0846721	0.00412557
854	Tef	-0.0846594	0.00413123
855	Snx16	-0.0846546	0.00413334
856	Sdhb	-0.084651	0.00413494
857	Arl4d	-0.0846273	0.00414551
858	Gm27216	-0.0846265	0.00414583
859	Ntrk3	-0.0846235	0.00414717
860	Krt7	-0.0845661	0.00417283
861	Aldh1a7	-0.0845352	0.00418666
862	Cela1	-0.0844647	0.00421846
863	Acox3	-0.0843623	0.00426501
864	Sema3c	-0.0842775	0.00430395
865	Ei24	-0.0841954	0.00434193
866	Fzd2	-0.0841244	0.004375
867	Acsm5	-0.0840582	0.00440604
868	Lpin2	-0.0840465	0.00441154
869	Cyp2c23	-0.0840424	0.00441349
870	Gprc5a	-0.0840384	0.0044154
871	Enpp6	-0.0840352	0.0044169
872	Sap18	-0.08398	0.00444298
873	Atpif1	-0.0839604	0.00445232
874	Pdha1	-0.0838975	0.00448229
875	Akr1c14	-0.0838392	0.00451021
876	Apoc3	-0.0837367	0.00455972
877	Fga	-0.0836254	0.00461406
878	Aldoa	-0.0835343	0.00465895
879	St8sia1	-0.083462	0.00469483
880	Gm45792	-0.0833849	0.00473342
881	Igf1r	-0.0832946	0.00477897
882	Rogdi	-0.0832942	0.00477916
883	Ptrh1	-0.083248	0.00480262
884	Myo15b	-0.0832286	0.00481249
885	Ankrd13c	-0.0832063	0.00482388
886	Ifi30	-0.0831859	0.00483429
887	Tmem199	-0.0831686	0.00484316
888	Cyp2d9	-0.0831586	0.00484827
889	Gtf3a	-0.0831578	0.00484869
890	Ndufb6	-0.0831246	0.00486575
891	Degs2	-0.0830842	0.00488662
892	Inpp4a	-0.0830575	0.00490044
893	Pmaip1	-0.0830389	0.00491006
894	Kyat1	-0.0830226	0.00491854
895	Clp1	-0.0828854	0.00499029
896	Tmem108	-0.0828797	0.00499331
897	Slc22a22	-0.0828711	0.00499784
898	Gpat3	-0.0828231	0.00502321
899	Sypl2	-0.0827729	0.00504989
900	Lrch1	-0.0827621	0.00505565
901	Ampd3	-0.0827151	0.00508073
902	Myo7b	-0.0827125	0.00508212
903	Trim63	-0.082704	0.00508668
904	Klf2	-0.0826189	0.00513247
905	Osgin1	-0.0825582	0.00516536
906	Paqr9	-0.0825369	0.00517695
907	Agps	-0.0824714	0.00521274
908	Slc19a1	-0.0824468	0.00522622
909	Immt	-0.0823265	0.00529266
910	Hdac5	-0.082312	0.00530067
911	Nlrp6	-0.0823002	0.00530729
912	Abhd14b	-0.0822575	0.00533111
913	F13b	-0.0822351	0.00534363
914	Colgalt2	-0.0821859	0.00537127
915	Spns3	-0.0821522	0.00539023
916	Gart	-0.0821479	0.00539265
917	Dglucy	-0.0821367	0.00539902
918	Notch2	-0.0820528	0.00544664
919	C730027H18Rik.1	-0.0820481	0.00544931
920	Dcdc2a	-0.0819684	0.00549494
921	Hook2	-0.0819649	0.00549695
922	Sema4d	-0.0819608	0.00549928
923	Syne1	-0.0819415	0.00551038
924	Lonp1	-0.0818875	0.0055416
925	H2-Ke6	-0.0817931	0.00559648
926	Nfe2l1	-0.0817676	0.00561137
927	Idh1	-0.0817529	0.00562
928	Fmc1	-0.0816378	0.00568783
929	Cited2	-0.0816321	0.00569124
930	Igsf5	-0.0815689	0.0057288
931	Phka2	-0.0815634	0.00573207
932	Rnf181	-0.0815277	0.00575344
933	Nkapl	-0.0814777	0.00578344
934	Slc16a11	-0.081415	0.00582125
935	Cttnbp2	-0.0812603	0.00591554
936	Plekhb2	-0.0811905	0.00595859
937	Tacstd2	-0.0809795	0.00609027
938	D630024D03Rik	-0.0809501	0.00610881
939	Dio1	-0.0808513	0.00617156
940	Abcd3	-0.0807402	0.00624277
941	Tmed6	-0.0807307	0.00624886
942	Gpam	-0.0807143	0.00625949
943	Lrtm2	-0.0807091	0.00626284
944	Frrs1	-0.0806918	0.00627399
945	Bdh1	-0.0806861	0.0062777
946	Odc1	-0.0806018	0.00633253
947	Slc22a23	-0.0805811	0.00634602
948	Suclg2	-0.0804941	0.00640319
949	Got2	-0.0804717	0.00641795
950	Gapdh	-0.0804294	0.00644593
951	Slc30a2	-0.0802226	0.00658443
952	Lrrc1	-0.0801971	0.00660169
953	Bend7	-0.0801784	0.00661439
954	Ndufa8	-0.0801412	0.0066397
955	Pcdh17	-0.0800775	0.00668319
956	Cd9	-0.0800297	0.00671604
957	Stap2	-0.079978	0.00675169
958	Llph	-0.079779	0.00689055
959	Il34	-0.0797409	0.00691738
960	Slc5a3	-0.0797405	0.0069177
961	Cobll1	-0.0797391	0.00691867
962	Ube2u	-0.0797357	0.00692109
963	Commd6	-0.0797317	0.00692393
964	Mfsd13a	-0.0797294	0.00692557
965	Mtif3	-0.079632	0.00699478
966	Ppp1r21	-0.0796133	0.00700808
967	Cdr2	-0.0796104	0.00701021
968	Acsm3	-0.0795975	0.00701944
969	Il6ra	-0.0794174	0.00714942
970	Nsdhl	-0.0792883	0.00724393
971	Cyp2j11	-0.0791936	0.00731401
972	Rnf186	-0.0791935	0.00731404
973	Slc38a3	-0.0791433	0.00735148
974	Mrps36	-0.079113	0.00737412
975	Epb41l3	-0.0789397	0.00750477
976	R3hdml	-0.0788754	0.00755384
977	2810433D01Rik	-0.0787951	0.00761544
978	Ttc32	-0.0787329	0.00766347
979	Polr2l	-0.0787311	0.00766488
980	Slc26a1	-0.0785998	0.00776722
981	Slc25a16	-0.0785855	0.00777847
982	Pgpep1	-0.0784956	0.00784927
983	Noct	-0.0784385	0.0078946
984	Phyhipl	-0.0783722	0.00794748
985	Sucnr1	-0.0783461	0.00796837
986	Gm26532	-0.0783379	0.00797496
987	Cntf	-0.0783209	0.00798863
988	Arpp19	-0.0783196	0.00798967
989	Pls1	-0.0782974	0.00800757
990	Arl6ip1	-0.0780997	0.00816826
991	Slc9a3r2	-0.0780474	0.00821122
992	Coq8a	-0.0780462	0.00821225
993	Cpn1	-0.0780054	0.00824594
994	Ywhah	-0.0779642	0.00828008
995	Macrod2	-0.0779006	0.00833302
996	D730003I15Rik	-0.0778174	0.0084027
997	Cav1	-0.0776542	0.00854099
998	Snx31	-0.0776091	0.00857955
999	Agrp	-0.0775793	0.00860512
1000	Etfa	-0.0775272	0.00865
1001	Tmem120b	-0.077526	0.00865099
1002	Cbs	-0.0774213	0.00874181
1003	Hsf2bp	-0.0774121	0.00874981
1004	Xpa	-0.0774015	0.00875902
1005	Pard3b	-0.0773911	0.0087681
1006	Tns2	-0.077309	0.00884012
1007	St14	-0.0773043	0.0088443
1008	Olfm4	-0.077277	0.00886832
1009	Dleu2	-0.0772623	0.00888134
1010	Ilrun	-0.077236	0.00890455
1011	Atg14	-0.0772336	0.00890669
1012	Fam13a	-0.0770901	0.00903465
1013	Slco1a1	-0.077035	0.00908419
1014	Blvra	-0.0770155	0.00910184
1015	Fez2	-0.0769865	0.00912801
1016	Depp1	-0.0769632	0.00914919
1017	Slc30a1	-0.0768543	0.0092485
1018	Ccdc34	-0.076768	0.00932781
1019	Ngb	-0.0767565	0.00933848
1020	Zfp367	-0.0767442	0.00934984
1021	Bcl7a	-0.0767417	0.00935215
1022	Exoc6	-0.0767036	0.00938749
1023	Wt1os	-0.0766745	0.0094145
1024	Polr3e	-0.0766123	0.00947254
1025	Adrb2	-0.0765463	0.00953456
1026	Snx5	-0.07653	0.00954991
1027	Fez1	-0.0764026	0.00967063
1028	Mrps35	-0.0763831	0.00968922
1029	Gsn	-0.0763786	0.00969354
1030	Kif21a	-0.0763596	0.00971174
1031	Trit1	-0.0763187	0.00975097
1032	AA467197	-0.0762996	0.00976929
1033	Fgg	-0.0762872	0.00978126
1034	Nectin4	-0.0762523	0.00981488
1035	Higd2a	-0.0762455	0.00982148
1036	Sertad2	-0.0762394	0.00982741
1037	Smim24	-0.0762392	0.0098276
1038	Lamb2	-0.0761372	0.00992668
1039	Myl7	-0.0761162	0.0099472

## Sheet: Suppl. table 10.2_all PEC pos
Suppl. table 10.2. scRNA-seq: Gene transcripts positively correlated with Aldh1a2 in all mouse PECs
	symbol	correlation coefficient	pvalue
1	Aldh1a2	1	0
2	Isyna1	0.509913	7.25813e-77
3	Cx3cl1	0.493486	2.22605e-71
4	Plac8	0.475197	1.30145e-65
5	Il33	0.472106	1.1352e-64
6	Col3a1	0.468461	1.41956e-63
7	C1qtnf6	0.465506	1.07551e-62
8	Mgp	0.453776	2.74755e-59
9	Fn1	0.449173	5.49873e-58
10	Col4a2	0.447065	2.13543e-57
11	Col4a1	0.445138	7.32102e-57
12	Emilin1	0.444585	1.04129e-56
13	S100a16	0.442358	4.26892e-56
14	Tgfbi	0.441006	1.00097e-55
15	Fblim1	0.438854	3.8532e-55
16	Ifitm3	0.438332	5.3341e-55
17	Frzb	0.437185	1.08859e-54
18	Timp1	0.435984	2.29062e-54
19	Bgn	0.435448	3.18859e-54
20	Mt2	0.434124	7.20231e-54
21	Cxcl14	0.433723	9.21633e-54
22	Col15a1	0.426685	6.57027e-52
23	Ecscr	0.425605	1.25305e-51
24	Nid1	0.422135	9.82395e-51
25	Serpinh1	0.419973	3.50237e-50
26	Efemp2	0.419368	4.99e-50
27	Tmem45a	0.413804	1.25083e-48
28	Gm12840	0.410123	1.01973e-47
29	Osmr	0.409608	1.36455e-47
30	Col1a1	0.409118	1.79962e-47
31	Gng11	0.407545	4.3645e-47
32	Cfh	0.407457	4.5841e-47
33	Eng	0.407293	5.0268e-47
34	Olfml3	0.402663	6.61609e-46
35	Rcn3	0.401905	1.00514e-45
36	Rbp1	0.401257	1.43543e-45
37	Mfap2	0.400549	2.11736e-45
38	Tpm2	0.399201	4.42531e-45
39	Fbn1	0.397143	1.35531e-44
40	Marcksl1	0.397087	1.39693e-44
41	Vstm4	0.39694	1.5131e-44
42	Loxl1	0.393656	8.86867e-44
43	Fbln5	0.391878	2.29093e-43
44	F2r	0.391562	2.70963e-43
45	Cygb	0.389659	7.4294e-43
46	Lgals9	0.389625	7.56259e-43
47	Fhl2	0.389572	7.77835e-43
48	Col6a3	0.38906	1.01876e-42
49	Fzd1	0.384641	1.02753e-41
50	Col5a1	0.383331	2.02456e-41
51	Gpm6b	0.382705	2.79698e-41
52	Mrc2	0.378989	1.87683e-40
53	Adamtsl2	0.377693	3.62261e-40
54	Sphk1	0.375707	9.87736e-40
55	Hgf	0.372612	4.64601e-39
56	Ifi211	0.372198	5.70712e-39
57	Scn1b	0.371596	7.69581e-39
58	Ifi27l2a	0.371303	8.89761e-39
59	Ngfr	0.371208	9.33002e-39
60	Tgfb1	0.371028	1.01976e-38
61	Ch25h	0.37096	1.05449e-38
62	Col18a1	0.369692	1.97208e-38
63	Bok	0.369235	2.46971e-38
64	Gucy1a1	0.369066	2.68399e-38
65	Cyp1b1	0.368005	4.51675e-38
66	Serping1	0.36398	3.19602e-37
67	Fstl1	0.363887	3.34316e-37
68	Marcks	0.363605	3.82945e-37
69	Ndufa4l2	0.362861	5.47745e-37
70	Cdh11	0.362607	6.19019e-37
71	Acta2	0.356187	1.30522e-35
72	Col14a1	0.354135	3.40871e-35
73	Ifi204	0.35396	3.69784e-35
74	Col1a2	0.35263	6.85999e-35
75	Hsd11b1	0.352367	7.74918e-35
76	Arhgdib	0.351471	1.17238e-34
77	Itga9	0.35121	1.32263e-34
78	Mt1	0.34842	4.75658e-34
79	Itga1	0.347273	8.02358e-34
80	Mmd	0.346659	1.06025e-33
81	Trf	0.345036	2.20901e-33
82	Gm13889	0.344187	3.23746e-33
83	Gpr153	0.342451	7.04665e-33
84	Ppib	0.341271	1.19255e-32
85	Dcn	0.339946	2.14708e-32
86	Lgals1	0.337766	5.61139e-32
87	Limd2	0.336521	9.68174e-32
88	Pdgfra	0.336267	1.08212e-31
89	Fkbp10	0.334902	1.96079e-31
90	Crlf1	0.334654	2.18377e-31
91	Ckb	0.334588	2.24735e-31
92	Tnfsf13b	0.33445	2.38591e-31
93	Iigp1	0.333771	3.20112e-31
94	Bmp1	0.333172	4.14662e-31
95	Col6a2	0.332538	5.4526e-31
96	Slfn5	0.33176	7.61612e-31
97	Col5a2	0.330082	1.56233e-30
98	Tmem176a	0.329927	1.66908e-30
99	Tnfrsf1a	0.328138	3.57055e-30
100	Tpm4	0.328115	3.60547e-30
101	Fxyd5	0.327833	4.06373e-30
102	Arpc1b	0.326178	8.16971e-30
103	Pros1	0.325975	8.89693e-30
104	Rhoj	0.324719	1.50656e-29
105	Cxcl16	0.324155	1.90683e-29
106	Cpxm1	0.32134	6.13446e-29
107	Kcnmb1	0.320751	7.82221e-29
108	Lgals3bp	0.319432	1.34557e-28
109	Il6st	0.317321	3.18686e-28
110	Colec12	0.317302	3.21117e-28
111	Tmem173	0.316366	4.69536e-28
112	Dapk2	0.315755	6.01423e-28
113	Eva1b	0.315715	6.11067e-28
114	Ifitm1	0.314083	1.17983e-27
115	Slc43a3	0.314025	1.20727e-27
116	Cebpb	0.313426	1.53558e-27
117	Calu	0.313344	1.58653e-27
118	Ddr2	0.310768	4.43099e-27
119	Pdgfrb	0.310729	4.50096e-27
120	Rasgrp2	0.309674	6.83283e-27
121	Scarb2	0.30963	6.95286e-27
122	Hpgd	0.308791	9.67732e-27
123	Igf1	0.308393	1.13193e-26
124	Ren1	0.308332	1.15921e-26
125	Lhfp	0.306458	2.41535e-26
126	Ccn4	0.305173	3.98106e-26
127	Pcolce	0.305071	4.14321e-26
128	Rab13	0.304969	4.30933e-26
129	Lrp1	0.30465	4.87712e-26
130	Apoc1	0.304556	5.05736e-26
131	H6pd	0.304006	6.25789e-26
132	Cd302	0.303916	6.47736e-26
133	Serpina3g	0.303448	7.76153e-26
134	Emp1	0.303073	8.96664e-26
135	Rgs16	0.30253	1.10507e-25
136	Sdc3	0.300638	2.27959e-25
137	P3h3	0.299642	3.33028e-25
138	Srpx2	0.29847	5.19327e-25
139	Adam12	0.29818	5.79593e-25
140	Sparc	0.297263	8.18707e-25
141	Sdc1	0.296707	1.00928e-24
142	A730049H05Rik	0.296149	1.24393e-24
143	Slc15a3	0.295942	1.34437e-24
144	Ly6e	0.294734	2.11075e-24
145	Selenom	0.294467	2.332e-24
146	Nnmt	0.294432	2.36233e-24
147	Manf	0.294198	2.57675e-24
148	Svep1	0.293632	3.17934e-24
149	Kdelr3	0.293384	3.48593e-24
150	Tmsb10	0.291845	6.15634e-24
151	Col6a1	0.291004	8.38632e-24
152	Pdlim1	0.290986	8.44276e-24
153	Myl9	0.290779	9.10722e-24
154	Serpine2	0.289222	1.60956e-23
155	Aebp1	0.288857	1.83801e-23
156	Man2a1	0.288803	1.87478e-23
157	Ifitm2	0.288771	1.89682e-23
158	Gucy1b1	0.288535	2.0662e-23
159	Afap1l2	0.288294	2.25524e-23
160	Ctsk	0.287827	2.67214e-23
161	Sept4	0.287556	2.94713e-23
162	Tgfb1i1	0.28573	5.69559e-23
163	Ssbp4	0.285693	5.7719e-23
164	Hic1	0.285147	7.02166e-23
165	Fbln1	0.284583	8.59112e-23
166	Ccl19	0.28406	1.03571e-22
167	Cald1	0.283971	1.06906e-22
168	Nrp1	0.28323	1.39228e-22
169	Thbd	0.281081	2.98014e-22
170	Cdr2l	0.279933	4.46378e-22
171	Cox6b2	0.278812	6.60909e-22
172	Clca3a1	0.278358	7.7444e-22
173	Ppic	0.278171	8.26498e-22
174	Rcn1	0.278099	8.47414e-22
175	Synpo2	0.277845	9.25672e-22
176	Adgra1	0.277687	9.78093e-22
177	Tgm2	0.277149	1.17927e-21
178	Krtcap2	0.277099	1.19976e-21
179	Thbs1	0.276833	1.31587e-21
180	Dpep1	0.276206	1.63423e-21
181	Epas1	0.275463	2.11221e-21
182	Arpc3	0.275269	2.25823e-21
183	Igfbp7	0.274716	2.73119e-21
184	Pmepa1	0.274094	3.38127e-21
185	Mmp14	0.274035	3.45e-21
186	Slit3	0.273688	3.8847e-21
187	Ecm1	0.273253	4.50764e-21
188	Oaf	0.272826	5.21361e-21
189	Ssr2	0.272428	5.97071e-21
190	Id3	0.272387	6.05523e-21
191	Ifi203	0.272373	6.08412e-21
192	Mdk	0.272069	6.74528e-21
193	Capg	0.271678	7.70262e-21
194	Col8a1	0.271431	8.37658e-21
195	Dnmt3l	0.270839	1.02324e-20
196	Lox	0.270723	1.06437e-20
197	Slco2b1	0.270645	1.09274e-20
198	Pdia4	0.270561	1.12422e-20
199	Ifnar2	0.270206	1.26706e-20
200	Crispld2	0.26987	1.41918e-20
201	Rem1	0.269615	1.54627e-20
202	Calr	0.269272	1.73526e-20
203	Lpar1	0.26909	1.84449e-20
204	B2m	0.268725	2.08463e-20
205	Loxl3	0.268593	2.17845e-20
206	Rbms3	0.268387	2.33393e-20
207	Dkk2	0.26777	2.86866e-20
208	Rarres2	0.266714	4.0772e-20
209	Vgll3	0.2665	4.3761e-20
210	Nt5dc2	0.265799	5.52158e-20
211	Tmem119	0.265483	6.13022e-20
212	Adamts4	0.265107	6.93857e-20
213	Pdia3	0.263613	1.134e-19
214	Il4ra	0.263273	1.26792e-19
215	Vcam1	0.263011	1.38134e-19
216	Sh3bgrl	0.262581	1.58969e-19
217	Vasp	0.26215	1.82914e-19
218	Tmem176b	0.261813	2.04146e-19
219	Fkbp7	0.261438	2.30639e-19
220	Pcdh18	0.260783	2.85211e-19
221	S100a6	0.25851	5.93232e-19
222	Adamts5	0.258202	6.5482e-19
223	Cacna2d1	0.258103	6.75868e-19
224	C1s1	0.257831	7.37315e-19
225	Adora2a	0.256651	1.07418e-18
226	Tspan9	0.255112	1.74997e-18
227	Tceal9	0.254659	2.01887e-18
228	Lama2	0.25463	2.03737e-18
229	Plvap	0.254001	2.48375e-18
230	Angptl4	0.253775	2.66681e-18
231	Rftn1	0.253394	3.00551e-18
232	Psmb10	0.253342	3.05463e-18
233	Cnn2	0.253211	3.18248e-18
234	1500009L16Rik	0.252314	4.21431e-18
235	Rab29	0.25215	4.43552e-18
236	Sept9	0.252002	4.64511e-18
237	Tmed9	0.251008	6.32623e-18
238	Cp	0.249157	1.12098e-17
239	G0s2	0.248978	1.1845e-17
240	Tpm1	0.246506	2.52335e-17
241	Cd248	0.246443	2.57221e-17
242	Scarf2	0.246414	2.59462e-17
243	Chn1	0.246362	2.63585e-17
244	Tgfbr2	0.245795	3.13128e-17
245	Tbc1d2b	0.245532	3.39073e-17
246	Apoe	0.245383	3.5474e-17
247	Plod3	0.244882	4.12746e-17
248	Rpl13a	0.244811	4.21745e-17
249	Lrrc32	0.244664	4.40839e-17
250	Fkbp9	0.244314	4.89985e-17
251	Sp100	0.243806	5.70764e-17
252	Mfge8	0.243433	6.38548e-17
253	Slc40a1	0.243273	6.69896e-17
254	Cldn15	0.242526	8.37701e-17
255	Csrp1	0.242422	8.6409e-17
256	Adamts2	0.242286	9.00059e-17
257	Nedd4	0.242202	9.22789e-17
258	Ccl9	0.242145	9.38664e-17
259	Adra1b	0.24214	9.40038e-17
260	Vegfd	0.242103	9.50364e-17
261	Ppp1r14a	0.241385	1.17701e-16
262	Erp29	0.241337	1.19381e-16
263	Maged2	0.240422	1.56591e-16
264	Spry1	0.240271	1.63772e-16
265	Fscn1	0.240163	1.69092e-16
266	Wdr86	0.240017	1.76558e-16
267	Pear1	0.239924	1.81458e-16
268	Olr1	0.239423	2.10338e-16
269	Mndal	0.239421	2.10458e-16
270	Gstm2	0.239006	2.37818e-16
271	Igfbp3	0.23874	2.57168e-16
272	Bicc1	0.238707	2.59673e-16
273	Ldb2	0.238696	2.60487e-16
274	Hk2	0.238273	2.94893e-16
275	Cmtm3	0.238081	3.11942e-16
276	Irf8	0.2375	3.69741e-16
277	Zbp1	0.237457	3.7439e-16
278	Rnaset2b	0.237302	3.91781e-16
279	Tmem258	0.236597	4.80978e-16
280	Acvrl1	0.236071	5.6053e-16
281	Meis2	0.235888	5.9103e-16
282	Crtap	0.235756	6.14044e-16
283	Adora2b	0.235713	6.21683e-16
284	Sec61g	0.235082	7.46168e-16
285	Shc1	0.234926	7.80593e-16
286	Camk2n1	0.234408	9.06372e-16
287	Lifr	0.234382	9.12989e-16
288	Rpl13	0.234013	1.01533e-15
289	Bst2	0.233406	1.20852e-15
290	Ccl24	0.233248	1.26439e-15
291	Irak2	0.232575	1.53263e-15
292	Sh3kbp1	0.232063	1.77381e-15
293	Itm2c	0.232057	1.77654e-15
294	Snai1	0.232044	1.78304e-15
295	Prrx1	0.232031	1.79001e-15
296	Unc93b1	0.231753	1.93731e-15
297	Oasl2	0.231542	2.05689e-15
298	Lpl	0.231514	2.07369e-15
299	Errfi1	0.231267	2.22384e-15
300	Ldha	0.230811	2.53051e-15
301	Txndc5	0.230335	2.89514e-15
302	Phf11d	0.230179	3.02583e-15
303	Ap2s1	0.229755	3.41012e-15
304	Sept7	0.229006	4.20983e-15
305	Rps15a	0.228913	4.32056e-15
306	Slc1a5	0.22869	4.60037e-15
307	Rrbp1	0.228686	4.60566e-15
308	Tspan4	0.22861	4.7037e-15
309	P4hb	0.228469	4.89326e-15
310	Ddost	0.22841	4.97578e-15
311	Hsp90b1	0.228303	5.12593e-15
312	Itgb5	0.22829	5.14442e-15
313	Cdc42ep5	0.228024	5.54236e-15
314	Ostc	0.227539	6.34543e-15
315	Tubb3	0.22722	6.93494e-15
316	Laptm4b	0.22714	7.09087e-15
317	Egflam	0.227088	7.19552e-15
318	Ak5	0.226818	7.75636e-15
319	Hspa5	0.226815	7.76312e-15
320	Cped1	0.22667	8.0812e-15
321	C1ra	0.226302	8.94899e-15
322	Sdf4	0.226284	8.99514e-15
323	Hs2st1	0.22626	9.05362e-15
324	Shisa5	0.226209	9.18405e-15
325	A4galt	0.225849	1.0146e-14
326	Plod1	0.225678	1.06359e-14
327	Rab31	0.225465	1.12809e-14
328	Cyp2s1	0.225296	1.18198e-14
329	Rtp4	0.224936	1.30513e-14
330	B3gnt9	0.224637	1.4173e-14
331	Sfrp1	0.224166	1.61262e-14
332	Matn2	0.223906	1.732e-14
333	Zeb2	0.223735	1.815e-14
334	BC028528	0.22365	1.85796e-14
335	Igfbp5	0.22314	2.13589e-14
336	Sec61b	0.223107	2.15473e-14
337	Avpr1a	0.22301	2.21285e-14
338	Agtr1a	0.222919	2.26831e-14
339	Pla1a	0.222697	2.41003e-14
340	Ckap4	0.222249	2.7225e-14
341	Art4	0.222201	2.75833e-14
342	Enpp1	0.221716	3.14625e-14
343	Serpinb9	0.221697	3.16221e-14
344	Il1r1	0.221275	3.54542e-14
345	Acsbg1	0.221261	3.55821e-14
346	Ifngr2	0.221164	3.65346e-14
347	Hs6st2	0.221126	3.69115e-14
348	Lgi2	0.220974	3.84564e-14
349	Mxra7	0.220806	4.02457e-14
350	Aoc3	0.220548	4.31482e-14
351	Dse	0.219895	5.14388e-14
352	Klhl6	0.219504	5.71245e-14
353	Anxa5	0.218945	6.63601e-14
354	H13	0.218923	6.67397e-14
355	Nucb1	0.218809	6.88079e-14
356	Cpm	0.218367	7.74326e-14
357	Myo1b	0.218225	8.04097e-14
358	Fign	0.217752	9.12019e-14
359	Lbh	0.217562	9.59479e-14
360	Rrs1	0.217467	9.83851e-14
361	Armcx2	0.217192	1.05834e-13
362	Rpl29	0.217087	1.08842e-13
363	Meis1	0.21689	1.14669e-13
364	Atp1a4	0.216453	1.28725e-13
365	Psmb8	0.216225	1.36697e-13
366	Uba7	0.216057	1.429e-13
367	Prkar1a	0.215923	1.48041e-13
368	Arf4	0.215836	1.51472e-13
369	Gnai2	0.215338	1.72696e-13
370	Mdfi	0.21516	1.80936e-13
371	Hmgn2	0.21473	2.02536e-13
372	Pltp	0.214691	2.0464e-13
373	Atp1b2	0.214487	2.15863e-13
374	Glipr2	0.214446	2.18169e-13
375	Mmp11	0.214395	2.21087e-13
376	Oat	0.213489	2.80097e-13
377	Arhgef25	0.212997	3.18356e-13
378	Sec24d	0.212974	3.20248e-13
379	P3h4	0.212814	3.33824e-13
380	Ccl6	0.212774	3.37305e-13
381	Rpl31	0.212614	3.51621e-13
382	Lamc3	0.212376	3.74005e-13
383	Prtn3	0.212182	3.93205e-13
384	Plaat3	0.211766	4.37853e-13
385	Nr2f2	0.211637	4.52704e-13
386	Fkbp14	0.210771	5.65799e-13
387	Ptgir	0.210725	5.72542e-13
388	Emc10	0.210347	6.30753e-13
389	Cdc42ep4	0.21032	6.35202e-13
390	Selenof	0.21	6.89492e-13
391	Pdlim7	0.209767	7.3176e-13
392	Vkorc1	0.209534	7.76543e-13
393	Emid1	0.209453	7.9282e-13
394	Slfn2	0.209451	7.9326e-13
395	Maged1	0.209078	8.7248e-13
396	Selenow	0.208592	9.8718e-13
397	Npc2	0.208401	1.03641e-12
398	Fgd5	0.208336	1.05358e-12
399	Tacc1	0.207892	1.17916e-12
400	Ptges	0.20751	1.29881e-12
401	Fcgrt	0.206288	1.76704e-12
402	Ermp1	0.206005	1.89697e-12
403	Pld3	0.205871	1.96188e-12
404	Svbp	0.205838	1.97791e-12
405	Layn	0.205566	2.11713e-12
406	Eef1g	0.205364	2.22692e-12
407	Mmp3	0.205169	2.33824e-12
408	Frem1	0.205125	2.36425e-12
409	Psme1	0.205037	2.41662e-12
410	Gpx8	0.204991	2.44482e-12
411	Smim3	0.20454	2.73548e-12
412	Dio3	0.204283	2.91619e-12
413	Spp1	0.204161	3.00576e-12
414	Tnfrsf1b	0.203862	3.237e-12
415	Pfn1	0.203765	3.31635e-12
416	Gabra3	0.203287	3.73276e-12
417	Ptn	0.202274	4.79185e-12
418	AI506816	0.202262	4.8067e-12
419	Fxyd1	0.202247	4.82471e-12
420	Rps12	0.201723	5.48693e-12
421	Spred1	0.201668	5.56207e-12
422	Kcns3	0.201448	5.86961e-12
423	Ccnd3	0.201212	6.21935e-12
424	Tubb6	0.201002	6.54592e-12
425	Tgfbr1	0.200884	6.73782e-12
426	Egr2	0.200776	6.91847e-12
427	Ssr1	0.200228	7.90694e-12
428	Gask1b	0.200219	7.92349e-12
429	Dchs1	0.200194	7.97182e-12
430	Snrpb2	0.199936	8.48941e-12
431	Ebf1	0.199816	8.73903e-12
432	Phyhd1	0.199671	9.05369e-12
433	Ak1	0.199205	1.0136e-11
434	Laptm4a	0.199176	1.0208e-11
435	Tril	0.199073	1.0465e-11
436	Pik3r1	0.198995	1.06633e-11
437	Iglon5	0.198975	1.07161e-11
438	Kdelr1	0.198871	1.09895e-11
439	Isg15	0.198807	1.11612e-11
440	Rps3	0.198684	1.14962e-11
441	Spon1	0.198418	1.22581e-11
442	Unc5a	0.198124	1.31583e-11
443	Batf3	0.197592	1.49533e-11
444	Runx1	0.197564	1.50564e-11
445	S1pr3	0.197474	1.53819e-11
446	Prelp	0.197291	1.60734e-11
447	Gm45716	0.197286	1.60937e-11
448	Sh2b2	0.19671	1.84713e-11
449	Ehbp1l1	0.196674	1.86295e-11
450	Armcx4	0.196613	1.89055e-11
451	Ripor3	0.196595	1.89855e-11
452	Fkbp11	0.196247	2.06279e-11
453	Slc7a2	0.196158	2.10735e-11
454	Rpn2	0.196142	2.11513e-11
455	Gulp1	0.195965	2.20627e-11
456	Fbln7	0.195596	2.40852e-11
457	Il27ra	0.194703	2.97639e-11
458	H1fx	0.19432	3.25817e-11
459	Rps8	0.194215	3.33958e-11
460	Filip1l	0.194095	3.43567e-11
461	Nkd1	0.193878	3.61635e-11
462	Rsu1	0.193774	3.70522e-11
463	Lamb1	0.193628	3.83532e-11
464	Srpx	0.193507	3.94521e-11
465	Ptk7	0.193421	4.02628e-11
466	Xaf1	0.193375	4.07009e-11
467	Sec61a1	0.193035	4.40739e-11
468	Tmed10	0.193016	4.42687e-11
469	Vcl	0.192926	4.52217e-11
470	Adprh	0.192837	4.61696e-11
471	Npdc1	0.192729	4.73536e-11
472	Ramp2	0.192618	4.86e-11
473	Klhl13	0.192316	5.21492e-11
474	Tagln2	0.192217	5.33619e-11
475	Pofut2	0.192011	5.59903e-11
476	Adgre5	0.191865	5.79283e-11
477	Heyl	0.191736	5.96914e-11
478	Pea15a	0.191694	6.0281e-11
479	Ifi27	0.191567	6.20897e-11
480	Xbp1	0.191009	7.06777e-11
481	Cebpd	0.190794	7.42878e-11
482	Steap3	0.190738	7.52561e-11
483	Specc1	0.190197	8.52862e-11
484	Stat1	0.190124	8.67386e-11
485	Gm13470	0.189634	9.70893e-11
486	Anxa6	0.189247	1.0612e-10
487	Il1rl2	0.189159	1.08284e-10
488	Tshz2	0.188887	1.15248e-10
489	Lrrc8a	0.188491	1.2619e-10
490	Rab4b	0.188424	1.28141e-10
491	Atp1a2	0.18822	1.3427e-10
492	Pelo	0.188207	1.3465e-10
493	Mxra8	0.188028	1.40263e-10
494	Clec11a	0.187926	1.43559e-10
495	Lix1l	0.187696	1.51276e-10
496	Snhg18	0.187667	1.52311e-10
497	Ctsl	0.187541	1.56735e-10
498	Gmppb	0.187213	1.68866e-10
499	Tmsb4x	0.186668	1.91078e-10
500	Il1r2	0.186505	1.98258e-10
501	Mmp19	0.185824	2.31185e-10
502	Nek6	0.185716	2.36893e-10
503	Tspan31	0.185682	2.38715e-10
504	Man2a2	0.185664	2.39677e-10
505	Hspg2	0.185354	2.56971e-10
506	Fam20a	0.185227	2.64429e-10
507	Tmem9b	0.185141	2.6956e-10
508	Nfix	0.185019	2.7706e-10
509	Cnpy2	0.184916	2.83551e-10
510	Fli1	0.184615	3.03322e-10
511	Ccbe1	0.184539	3.0851e-10
512	Pi15	0.18449	3.11923e-10
513	Gpx7	0.184173	3.34778e-10
514	Gm4951	0.183603	3.80178e-10
515	Sgcb	0.183579	3.82208e-10
516	Prrx2	0.183147	4.20746e-10
517	Sorbs2	0.182834	4.50905e-10
518	Adam19	0.182585	4.76477e-10
519	Spcs2	0.182484	4.87277e-10
520	Slc29a1	0.182384	4.98208e-10
521	Icam1	0.182372	4.99501e-10
522	Rpl9	0.182287	5.08997e-10
523	Morf4l2	0.182141	5.25601e-10
524	Stt3a	0.182113	5.28911e-10
525	Tmem50a	0.181943	5.49078e-10
526	Plpp5	0.1819	5.54368e-10
527	Gdf10	0.181748	5.73222e-10
528	Mtch1	0.181747	5.73408e-10
529	Endod1	0.181704	5.78828e-10
530	Sptbn1	0.181283	6.34943e-10
531	Armcx3	0.181122	6.5785e-10
532	Sp110	0.181013	6.73747e-10
533	Ost4	0.180982	6.7831e-10
534	Tpst1	0.180907	6.89568e-10
535	Adap2os	0.180725	7.17727e-10
536	Serpind1	0.180563	7.43602e-10
537	Bmpr1a	0.180377	7.74463e-10
538	Psmb2	0.180301	7.87457e-10
539	Ccl21a	0.180091	8.24349e-10
540	Creb3l1	0.18008	8.26347e-10
541	Cdk4	0.180055	8.3082e-10
542	Plpp1	0.180011	8.38824e-10
543	Fam111a	0.1799	8.5939e-10
544	Mpp6	0.17972	8.93703e-10
545	Fstl3	0.179682	9.01159e-10
546	Phip	0.17967	9.03525e-10
547	Myd88	0.179641	9.0934e-10
548	Selenon	0.179602	9.16967e-10
549	H3f3b	0.179158	1.01001e-09
550	Islr	0.178634	1.13143e-09
551	Ergic3	0.178627	1.13307e-09
552	Mylk	0.178326	1.20924e-09
553	Igfbp4	0.178134	1.26053e-09
554	Ctsb	0.177836	1.34427e-09
555	Chid1	0.177806	1.35297e-09
556	Chmp4b	0.177797	1.35552e-09
557	Rps4x	0.177749	1.36958e-09
558	Dclk1	0.177676	1.3913e-09
559	Pla2g4a	0.177392	1.47875e-09
560	Arap1	0.177301	1.50806e-09
561	Il11	0.176959	1.62292e-09
562	Rps7	0.176349	1.84928e-09
563	Phlda3	0.176182	1.91629e-09
564	Tubb5	0.176157	1.92655e-09
565	Rpsa	0.175967	2.00624e-09
566	1700017B05Rik	0.175541	2.19651e-09
567	Rac1	0.175473	2.22859e-09
568	S100a2	0.175367	2.27966e-09
569	Gm6277	0.17517	2.37693e-09
570	Ccdc85b	0.174738	2.60472e-09
571	Prdx4	0.174734	2.60704e-09
572	Cfl1	0.174638	2.66049e-09
573	Des	0.174519	2.72836e-09
574	Sult5a1	0.17437	2.81514e-09
575	C6	0.174356	2.82392e-09
576	Man1c1	0.174249	2.88808e-09
577	Pdia6	0.174248	2.8886e-09
578	St6galnac4	0.173941	3.08166e-09
579	P4ha1	0.173796	3.17752e-09
580	Lrrc36	0.173635	3.287e-09
581	Nans	0.173605	3.30755e-09
582	Sec13	0.173577	3.32735e-09
583	Rps18	0.173519	3.36846e-09
584	Ttc28	0.173386	3.46331e-09
585	Mydgf	0.17338	3.4682e-09
586	Cnrip1	0.173242	3.5697e-09
587	Casp12	0.172975	3.77555e-09
588	Kcnt2	0.172839	3.88405e-09
589	Ogn	0.172505	4.16552e-09
590	Pla2r1	0.172494	4.17491e-09
591	D130058E05Rik	0.172273	4.37185e-09
592	Kcne4	0.172218	4.42228e-09
593	Furin	0.17214	4.49507e-09
594	Khdrbs3	0.1721	4.53259e-09
595	Star	0.172074	4.55692e-09
596	Htra3	0.171912	4.71399e-09
597	St5	0.171365	5.28138e-09
598	Sar1a	0.170931	5.77803e-09
599	Sept11	0.170894	5.8226e-09
600	Mrpl52	0.170681	6.08531e-09
601	Sgce	0.170526	6.28234e-09
602	Itih5	0.17038	6.47531e-09
603	Pmp22	0.170379	6.47598e-09
604	Pxdn	0.170305	6.57586e-09
605	Kdelr2	0.170295	6.5893e-09
606	Ctso	0.170148	6.79171e-09
607	Rnaset2a	0.170145	6.7971e-09
608	Rpl34	0.16998	7.03079e-09
609	Rerg	0.169855	7.21458e-09
610	Irf7	0.169734	7.39638e-09
611	Rpl39	0.169607	7.59212e-09
612	Napepld	0.169602	7.60005e-09
613	Cdc42ep2	0.169516	7.73483e-09
614	Nostrin	0.169114	8.39954e-09
615	Calm3	0.169055	8.50172e-09
616	Rplp1	0.169037	8.53259e-09
617	Slc36a2	0.16853	9.46502e-09
618	Nrp2	0.168429	9.66106e-09
619	Calcrl	0.168115	1.02995e-08
620	Gpr88	0.168111	1.03078e-08
621	Emp3	0.167697	1.1212e-08
622	Sub1	0.167654	1.13119e-08
623	Rps14	0.16753	1.15985e-08
624	Fam3c	0.167467	1.17486e-08
625	Rdh10	0.167426	1.18476e-08
626	Mmp9	0.16724	1.23012e-08
627	Pqlc1	0.167149	1.25301e-08
628	Tmem190	0.167127	1.25862e-08
629	Rnase4	0.167051	1.27812e-08
630	Col16a1	0.16703	1.28357e-08
631	Spcs1	0.166904	1.3168e-08
632	Stbd1	0.166875	1.32435e-08
633	Dbn1	0.166829	1.33676e-08
634	Rps11	0.166826	1.33764e-08
635	Pla2g5	0.166658	1.38377e-08
636	Adamts7	0.166505	1.42712e-08
637	Heg1	0.166395	1.45916e-08
638	Tmem86a	0.165774	1.65325e-08
639	Gsto1	0.165761	1.65752e-08
640	Rps2	0.165647	1.69565e-08
641	Impdh2	0.165633	1.70071e-08
642	Elk3	0.16473	2.03717e-08
643	Dnm3os	0.164649	2.07018e-08
644	Leprot	0.164557	2.1085e-08
645	Zcchc24	0.164525	2.12224e-08
646	Adcy7	0.164391	2.17956e-08
647	Golga7	0.164157	2.28314e-08
648	Sumo2	0.164006	2.35283e-08
649	Fam126a	0.163824	2.4395e-08
650	Adgra2	0.16372	2.4902e-08
651	Abi3bp	0.163552	2.57442e-08
652	Gna14	0.163419	2.64332e-08
653	Adamts10	0.163325	2.69293e-08
654	Parp3	0.163084	2.82389e-08
655	Amotl1	0.163059	2.83803e-08
656	Rps24	0.163005	2.86859e-08
657	Ltbr	0.162863	2.94975e-08
658	Adcy3	0.162558	3.13248e-08
659	Adamts12	0.162421	3.2185e-08
660	Tmem215	0.162186	3.37038e-08
661	Ptpn2	0.162008	3.4902e-08
662	P3h1	0.161986	3.50542e-08
663	Jam3	0.161731	3.68458e-08
664	Casp4	0.161419	3.91644e-08
665	Itga8	0.161037	4.22035e-08
666	Hexa	0.161016	4.23724e-08
667	Mettl9	0.160981	4.26636e-08
668	G530011O06Rik	0.160964	4.28037e-08
669	Adam9	0.16094	4.30086e-08
670	2310022B05Rik	0.160937	4.30299e-08
671	Chst15	0.160878	4.35256e-08
672	Pdia5	0.160809	4.41211e-08
673	Msrb3	0.160798	4.42139e-08
674	Ngf	0.160669	4.53325e-08
675	St3gal4	0.160658	4.5431e-08
676	Hip1	0.160537	4.65103e-08
677	Vcan	0.160412	4.76577e-08
678	Slc27a3	0.159992	5.17007e-08
679	Rai14	0.159857	5.30742e-08
680	Syt13	0.159829	5.33641e-08
681	Commd7	0.159787	5.37933e-08
682	Flna	0.159754	5.41419e-08
683	Plscr3	0.159646	5.52879e-08
684	Hmgn3	0.1596	5.57806e-08
685	Capns1	0.159128	6.10994e-08
686	Eef1b2	0.159123	6.11554e-08
687	B3galt1	0.159088	6.15746e-08
688	Smoc2	0.159064	6.18573e-08
689	Mbd1	0.15898	6.286e-08
690	Josd2	0.158938	6.33749e-08
691	Il6	0.158695	6.64098e-08
692	D330050G23Rik	0.158694	6.6422e-08
693	Akirin2	0.158593	6.77132e-08
694	Colgalt1	0.15857	6.80223e-08
695	Litaf	0.158556	6.82016e-08
696	Armcx6	0.158509	6.88221e-08
697	Dkk3	0.158422	6.99827e-08
698	Dpysl3	0.15831	7.1503e-08
699	Kcnk2	0.158259	7.22044e-08
700	Gsdme	0.158127	7.40491e-08
701	Cpne7	0.158088	7.46024e-08
702	Cd63	0.157798	7.8863e-08
703	Lima1	0.157766	7.93429e-08
704	Ube2l6	0.157735	7.98134e-08
705	Itsn1	0.157727	7.9939e-08
706	Ssr3	0.157525	8.30802e-08
707	Olfml1	0.157211	8.81995e-08
708	Smad1	0.157136	8.94764e-08
709	Surf4	0.157115	8.98282e-08
710	Pja1	0.156987	9.20337e-08
711	Rnpep	0.156938	9.29064e-08
712	1200007C13Rik	0.156805	9.52703e-08
713	Scn7a	0.156724	9.67621e-08
714	Gnb2	0.156375	1.03372e-07
715	Creld2	0.156286	1.05122e-07
716	Pde1a	0.156178	1.07295e-07
717	Rps3a1	0.155874	1.13649e-07
718	Slamf9	0.155548	1.20845e-07
719	Slc50a1	0.155504	1.21858e-07
720	Zyx	0.155396	1.24358e-07
721	Ptgfrn	0.15504	1.32956e-07
722	Ace2	0.154972	1.34685e-07
723	Czib	0.154823	1.38504e-07
724	Tnc	0.154785	1.39474e-07
725	Ednra	0.154739	1.40689e-07
726	Arpc4	0.154696	1.41842e-07
727	Clptm1l	0.154574	1.45102e-07
728	Xdh	0.154494	1.47296e-07
729	Axl	0.154494	1.47304e-07
730	Psmb4	0.154386	1.50298e-07
731	Ssr4	0.154385	1.50345e-07
732	Wipf1	0.154057	1.59845e-07
733	Abca8a	0.154018	1.60992e-07
734	Egfl7	0.153846	1.66241e-07
735	Thbs3	0.153792	1.67914e-07
736	Eln	0.153753	1.69136e-07
737	Alpl	0.153747	1.69329e-07
738	Sav1	0.153503	1.77193e-07
739	Ggh	0.153477	1.78075e-07
740	Epdr1	0.153464	1.785e-07
741	Gnas	0.153343	1.82548e-07
742	Lamp2	0.153117	1.90361e-07
743	Spry4	0.153108	1.90702e-07
744	S100a11	0.15298	1.95278e-07
745	Rplp0	0.152956	1.96148e-07
746	Ado	0.152884	1.98776e-07
747	Ank	0.152879	1.9897e-07
748	Stimate	0.152841	2.00379e-07
749	Pigyl	0.152743	2.04049e-07
750	Cd40	0.152618	2.08826e-07
751	Cpne1	0.152368	2.1868e-07
752	Snrpg	0.152363	2.18878e-07
753	Itpripl2	0.152044	2.32124e-07
754	Pten	0.151806	2.42531e-07
755	Mrfap1	0.15165	2.49595e-07
756	Ifit3	0.151594	2.52157e-07
757	Slc39a13	0.151471	2.57921e-07
758	Tfpi	0.151422	2.60276e-07
759	Mesd	0.151377	2.62412e-07
760	Chst2	0.151373	2.62616e-07
761	Palld	0.151339	2.64236e-07
762	Tfpi2	0.151308	2.6575e-07
763	Bmpr2	0.151178	2.72191e-07
764	Picalm	0.15084	2.89541e-07
765	Rps29	0.150713	2.96328e-07
766	Ifi207	0.150673	2.985e-07
767	Grap	0.150558	3.04827e-07
768	Mcam	0.150551	3.05232e-07
769	Eif4e3	0.150478	3.09294e-07
770	Nexn	0.150409	3.13242e-07
771	Kctd11	0.150407	3.13349e-07
772	Rpl5	0.150407	3.13355e-07
773	Gpc4	0.150375	3.15173e-07
774	Medag	0.150265	3.21555e-07
775	Capzb	0.150017	3.36399e-07
776	Emcn	0.150013	3.36666e-07
777	Unc119	0.150005	3.37157e-07
778	Nrxn2	0.1499	3.43637e-07
779	Lrrn1	0.149728	3.54523e-07
780	Stk25	0.149286	3.8407e-07
781	Nono	0.149275	3.84841e-07
782	Copg1	0.148958	4.07559e-07
783	Tagln	0.14891	4.11057e-07
784	Hnrnpa2b1	0.148544	4.39094e-07
785	Loxl2	0.148435	4.478e-07
786	Gm10941	0.148406	4.50134e-07
787	Sh3bp5	0.148339	4.55624e-07
788	Rpl7a	0.148225	4.65046e-07
789	Nid2	0.148143	4.71918e-07
790	Rpl12	0.148021	4.82387e-07
791	Ptms	0.147913	4.91861e-07
792	Ikbip	0.147883	4.94493e-07
793	Hnrnpa3	0.147804	5.01523e-07
794	Sh3pxd2b	0.147592	5.20979e-07
795	Notch3	0.147553	5.24556e-07
796	Ptch2	0.147538	5.25977e-07
797	Rack1	0.147404	5.38727e-07
798	Calm1	0.14727	5.51838e-07
799	Bsg	0.147239	5.54858e-07
800	Cstad	0.147137	5.65096e-07
801	Slc25a4	0.147082	5.70587e-07
802	Dpm3	0.147016	5.77361e-07
803	Ccl11	0.146746	6.0579e-07
804	Nrip1	0.146402	6.44039e-07
805	Exoc3l4	0.146372	6.47409e-07
806	Adam22	0.146227	6.64319e-07
807	Arrb1	0.146025	6.88577e-07
808	Hdac1	0.145915	7.02032e-07
809	Fbln2	0.145767	7.20651e-07
810	Sema6b	0.145719	7.26881e-07
811	Gbp3	0.145703	7.28889e-07
812	Rpl36a	0.145624	7.39074e-07
813	Il11ra1	0.145476	7.58705e-07
814	Angpt1	0.145414	7.67081e-07
815	Dtx3	0.145324	7.79322e-07
816	Galnt2	0.145046	8.18437e-07
817	Rps10	0.14481	8.53119e-07
818	Dennd2a	0.144793	8.55689e-07
819	Chsy1	0.144768	8.59429e-07
820	Rpl18	0.144749	8.62302e-07
821	Fgf2	0.144727	8.65527e-07
822	Clec2d	0.144696	8.7029e-07
823	Dnlz	0.144597	8.85523e-07
824	Snrpd1	0.144343	9.2582e-07
825	Olfm1	0.144295	9.33742e-07
826	Tmem59l	0.144213	9.47147e-07
827	Sh2b3	0.144119	9.62813e-07
828	Ift20	0.144069	9.71329e-07
829	Dact3	0.144044	9.7553e-07
830	Oas1g	0.14394	9.93454e-07
831	Aip	0.143928	9.95527e-07
832	Map4k5	0.143709	1.03423e-06
833	Fbn2	0.14366	1.04325e-06
834	Naalad2	0.143115	1.14696e-06
835	Sema4c	0.143068	1.15638e-06
836	Sp140	0.143065	1.15699e-06
837	Pbxip1	0.142947	1.18077e-06
838	Tmem123	0.142874	1.19584e-06
839	Pygm	0.142827	1.20561e-06
840	Procr	0.142749	1.22202e-06
841	Emp2	0.14259	1.25616e-06
842	Cyth3	0.142519	1.27168e-06
843	Sept8	0.142197	1.34449e-06
844	Tpbgl	0.142118	1.36292e-06
845	Cfdp1	0.142105	1.36596e-06
846	Usp18	0.141908	1.41323e-06
847	Arl1	0.141889	1.41787e-06
848	Clip3	0.141833	1.43149e-06
849	Lyz2	0.141804	1.43864e-06
850	Bcap31	0.141701	1.46435e-06
851	Hoxa11os	0.141694	1.46626e-06
852	Calhm6	0.141606	1.48852e-06
853	Rplp2	0.141524	1.50959e-06
854	Slco2a1	0.141435	1.53298e-06
855	Gm11476	0.141406	1.54042e-06
856	Atl3	0.141108	1.6212e-06
857	Copb2	0.140881	1.68536e-06
858	Wsb1	0.140868	1.68934e-06
859	Cul7	0.140866	1.6897e-06
860	Twist1	0.140819	1.70359e-06
861	Fut11	0.140694	1.74024e-06
862	Socs5	0.14062	1.76231e-06
863	Timeless	0.140571	1.77726e-06
864	Rpl23a	0.140567	1.77844e-06
865	Nr2f1	0.140503	1.79786e-06
866	Rpl37a	0.140496	1.80011e-06
867	Mageh1	0.140126	1.91707e-06
868	Polr2m	0.139901	1.99202e-06
869	Dpt	0.139634	2.08438e-06
870	Cope	0.139619	2.08941e-06
871	Rps15	0.139524	2.12339e-06
872	Rps16	0.139523	2.12386e-06
873	Tmem167	0.139318	2.19874e-06
874	Cdc42	0.139274	2.21507e-06
875	Ddx39b	0.13924	2.22805e-06
876	Tbx2	0.139139	2.26635e-06
877	Poglut2	0.139039	2.30496e-06
878	Smarcb1	0.138939	2.34435e-06
879	Sod3	0.138917	2.35296e-06
880	Enho	0.138916	2.35329e-06
881	Prdx2	0.138835	2.38577e-06
882	Rab26os	0.138829	2.38815e-06
883	S100a13	0.138827	2.38879e-06
884	Sec11a	0.138805	2.39759e-06
885	Il18bp	0.138678	2.44965e-06
886	Slc44a2	0.138609	2.47807e-06
887	Runx2	0.138364	2.5827e-06
888	Tspan6	0.138363	2.5829e-06
889	Timm17b	0.138187	2.66024e-06
890	Sytl4	0.137919	2.78286e-06
891	Socs3	0.137914	2.78513e-06
892	Ppp1r18	0.137807	2.83558e-06
893	Zcchc14	0.137724	2.8749e-06
894	Clmp	0.137643	2.91423e-06
895	Kank2	0.137607	2.9319e-06
896	Dad1	0.137605	2.93274e-06
897	Jsrp1	0.137596	2.93733e-06
898	Gm7932	0.137596	2.9375e-06
899	Rps26	0.137565	2.95263e-06
900	9530068E07Rik	0.137548	2.96097e-06
901	Gfpt2	0.137304	3.08398e-06
902	Rpl30	0.137293	3.08992e-06
903	Slc8a1	0.137287	3.09294e-06
904	Rps28	0.137143	3.16795e-06
905	Cpne8	0.137088	3.19715e-06
906	Pdzrn3	0.13677	3.3711e-06
907	Rhod	0.136637	3.44627e-06
908	Gm29340	0.13661	3.46179e-06
909	Sned1	0.13657	3.48457e-06
910	Tvp23a	0.136462	3.54782e-06
911	Gng10	0.136097	3.76897e-06
912	Mmp2	0.136064	3.78944e-06
913	Tmem222	0.13553	4.13862e-06
914	Hnrnpk	0.135416	4.2167e-06
915	Pcdh7	0.135359	4.25688e-06
916	Tsen34	0.135356	4.2588e-06
917	Wdr66	0.135348	4.26458e-06
918	Rpl6	0.135235	4.3446e-06
919	Trp53i13	0.135135	4.41613e-06
920	Sema6d	0.135127	4.42208e-06
921	Hoxa10	0.135058	4.47292e-06
922	Ptp4a3	0.135045	4.48236e-06
923	Sorbs1	0.134857	4.6226e-06
924	Ifit1	0.134838	4.63737e-06
925	Fkbp1a	0.134644	4.78674e-06
926	Rps23	0.13454	4.86896e-06
927	Ccdc68	0.134515	4.88905e-06
928	Gjc1	0.134402	4.97977e-06
929	Hnrnpc	0.134386	4.99326e-06
930	Cxcl12	0.134306	5.05871e-06
931	Nsmce1	0.134149	5.19055e-06
932	Kctd17	0.133982	5.3336e-06
933	Ifi47	0.133968	5.34526e-06
934	Map3k8	0.13357	5.70352e-06
935	Rps20	0.13345	5.81512e-06
936	Ikbke	0.133083	6.17218e-06
937	Thy1	0.132946	6.3101e-06
938	Fam114a1	0.132875	6.38296e-06
939	Hdac2	0.132737	6.52752e-06
940	Snrpd2	0.132619	6.65296e-06
941	Prkaca	0.132604	6.66869e-06
942	Bad	0.132457	6.82875e-06
943	Extl2	0.132435	6.85283e-06
944	Atf5	0.132395	6.89672e-06
945	Gm9844	0.132381	6.91248e-06
946	Oas1a	0.132099	7.23368e-06
947	Spsb1	0.132011	7.33651e-06
948	Apobec1	0.132011	7.33732e-06
949	Rab18	0.131779	7.61553e-06
950	Dlc1	0.131704	7.70672e-06
951	Rnf144a	0.131688	7.7266e-06
952	Megf11	0.131556	7.89182e-06
953	Psap	0.131556	7.89269e-06
954	Psmb1	0.131545	7.90641e-06
955	Hoxd10	0.131423	8.06184e-06
956	Catip	0.131333	8.17878e-06
957	Rps9	0.13129	8.23575e-06
958	Rpl28	0.131247	8.29173e-06
959	Ppp1cc	0.131198	8.35776e-06
960	Gucy1a2	0.131131	8.44743e-06
961	Shfl	0.131027	8.58844e-06
962	Gpr35	0.130861	8.8184e-06
963	Chic2	0.130856	8.82609e-06
964	Ywhab	0.130802	8.90268e-06
965	Dusp23	0.130787	8.92342e-06
966	Fhod1	0.13066	9.10614e-06
967	Ube2v2	0.130374	9.52887e-06
968	Hmcn1	0.130344	9.57385e-06
969	Snai2	0.130123	9.9156e-06
970	Ap3s1	0.130106	9.94244e-06
971	Rpl15	0.129992	1.01244e-05
972	Src	0.129988	1.01308e-05
973	Psme2	0.129947	1.01956e-05
974	Kcnb1	0.12985	1.03534e-05
975	Rnf213	0.129802	1.04327e-05
976	Creb3l3	0.129743	1.05297e-05
977	Snrpd3	0.129705	1.05947e-05
978	Rpl10a	0.12961	1.07539e-05
979	Smg6	0.129459	1.10136e-05
980	Rps6	0.129457	1.10166e-05
981	Lipo3	0.129352	1.12e-05
982	Batf	0.129336	1.12295e-05
983	Mcfd2	0.129273	1.13415e-05
984	Arf5	0.129227	1.14241e-05
985	Ralb	0.129118	1.16202e-05
986	Arhgap6	0.129101	1.1653e-05
987	Mical1	0.129093	1.16677e-05
988	Agfg1	0.12909	1.16719e-05
989	Rpl22l1	0.128863	1.2096e-05
990	E130311K13Rik	0.12881	1.21975e-05
991	Gramd1a	0.128672	1.24644e-05
992	Anpep	0.128653	1.25023e-05
993	Ddit4	0.128616	1.25743e-05
994	Tm7sf3	0.12853	1.27455e-05
995	Tmed2	0.128446	1.29125e-05
996	Olfr1033	0.128325	1.31607e-05
997	Rpl27a	0.128321	1.31692e-05
998	Tns3	0.128066	1.37046e-05
999	Cdk5rap3	0.128053	1.37322e-05
1000	Jak1	0.128051	1.37368e-05
1001	Dtx4	0.128047	1.37441e-05
1002	Stat2	0.128035	1.37703e-05
1003	Ptpn9	0.127992	1.38633e-05
1004	Rpl17	0.127781	1.43265e-05
1005	Papss1	0.127512	1.49388e-05
1006	Hilpda	0.12741	1.51769e-05
1007	Ccdc102a	0.127389	1.52261e-05
1008	Tmem140	0.127258	1.55397e-05
1009	Plekho2	0.127176	1.57394e-05
1010	Tmub2	0.127122	1.58707e-05
1011	Gm14396	0.127052	1.60437e-05
1012	Rps13	0.127028	1.61038e-05
1013	Scube1	0.127026	1.61088e-05
1014	Sec22b	0.12696	1.62748e-05
1015	Rpl18a	0.12691	1.64019e-05
1016	Hsbp1	0.1268	1.66831e-05
1017	C1qtnf2	0.126573	1.72782e-05
1018	Pisd	0.126524	1.74084e-05
1019	Atp1b3	0.12646	1.75821e-05
1020	Pip4k2a	0.126392	1.7766e-05
1021	Tmem260	0.126347	1.789e-05
1022	Ifi35	0.126212	1.82662e-05
1023	Zswim7	0.126191	1.83259e-05
1024	Zfp652os	0.126078	1.86458e-05
1025	Cacng8	0.126061	1.86973e-05
1026	Fndc3b	0.125921	1.91037e-05
1027	Slc39a7	0.125916	1.9117e-05
1028	Adh1	0.125704	1.97487e-05
1029	Twist2	0.125652	1.99071e-05
1030	Atf7ip2	0.125594	2.00866e-05
1031	Isy1	0.125569	2.01621e-05
1032	Snapin	0.125564	2.01775e-05
1033	Mrap	0.125343	2.08734e-05
1034	Yipf5	0.125317	2.09561e-05
1035	Cnn3	0.125308	2.09842e-05
1036	Srgn	0.125181	2.1394e-05
1037	Gm31683	0.125175	2.14161e-05
1038	Rtl8b	0.124958	2.21358e-05
1039	Fgfrl1	0.124928	2.22387e-05
1040	Dap	0.124816	2.26215e-05
1041	Gpr27	0.124762	2.28058e-05
1042	Kif26b	0.124739	2.28864e-05
1043	Rhoc	0.124691	2.30548e-05
1044	Ltbp4	0.124516	2.36773e-05
1045	Chpf	0.124487	2.37824e-05
1046	Gypc	0.12446	2.38784e-05
1047	Gm46658	0.12446	2.38787e-05
1048	Rab15	0.12446	2.38808e-05
1049	Srm	0.124426	2.40041e-05
1050	Hivep3	0.124138	2.50758e-05
1051	Cdkn2c	0.124136	2.5081e-05
1052	Pdlim4	0.123965	2.5743e-05
1053	Hcar2	0.123934	2.58618e-05
1054	Gm35696	0.123809	2.63545e-05
1055	Il2rg	0.123774	2.64967e-05
1056	Rgs10	0.123715	2.67309e-05
1057	3110099E03Rik	0.123709	2.67566e-05
1058	Pcdh12	0.123698	2.68015e-05
1059	Ubtd1	0.123679	2.68787e-05
1060	Pde4a	0.123654	2.69823e-05
1061	Slc16a1	0.123596	2.72162e-05
1062	Akt2	0.123582	2.72766e-05
1063	B4galnt1	0.123491	2.7652e-05
1064	Notch1	0.123485	2.76791e-05
1065	Gamt	0.123403	2.80208e-05
1066	Syndig1	0.123333	2.83198e-05
1067	Piezo2	0.123312	2.84104e-05
1068	Tmed1	0.123244	2.87026e-05
1069	Ifit3b	0.123115	2.92652e-05
1070	Ugdh	0.123035	2.96163e-05
1071	Nlgn2	0.12285	3.04536e-05
1072	Plxnc1	0.122843	3.04831e-05
1073	Kcng2	0.122655	3.13554e-05
1074	Ets1	0.122642	3.1415e-05
1075	Slc2a13	0.12247	3.22347e-05
1076	Gnb4	0.122393	3.26083e-05
1077	Gm43086	0.122324	3.29492e-05
1078	Pcdhb5	0.122227	3.3431e-05
1079	Creg1	0.122169	3.37182e-05
1080	Zfpm2	0.122104	3.4051e-05
1081	S1pr2	0.122074	3.42036e-05
1082	Lefty1	0.12192	3.49946e-05
1083	5330429C05Rik	0.121919	3.49997e-05
1084	Igsf10	0.121897	3.51137e-05
1085	Grk5	0.12187	3.52564e-05
1086	Gng5	0.12186	3.53088e-05
1087	Tmem263	0.121763	3.58258e-05
1088	Trim30a	0.121724	3.60321e-05
1089	Mrps16	0.121648	3.64434e-05
1090	Rnf41	0.121623	3.65795e-05
1091	Socs2	0.121561	3.69178e-05
1092	Psma3	0.121518	3.71551e-05
1093	Tlr6	0.121489	3.73113e-05
1094	Trim12c	0.121322	3.82523e-05
1095	Ddah2	0.121294	3.84084e-05
1096	Copa	0.121254	3.86376e-05
1097	Adam15	0.12105	3.98251e-05
1098	Itprid2	0.120991	4.01728e-05
1099	Rexo2	0.12097	4.02964e-05
1100	Pir	0.120797	4.13422e-05
1101	Rtl8a	0.120774	4.14793e-05
1102	Tnks1bp1	0.120755	4.15999e-05
1103	Gm12022	0.120739	4.16993e-05
1104	Ube2h	0.120581	4.26796e-05
1105	Tmem39a	0.120565	4.2782e-05
1106	Gng8	0.120561	4.28035e-05
1107	Ddx17	0.120396	4.38599e-05
1108	Lrp3	0.120348	4.41683e-05
1109	Dhrs3	0.120309	4.44255e-05
1110	Bcl3	0.120276	4.4645e-05
1111	Slc30a7	0.120185	4.52462e-05
1112	B3gnt8	0.120099	4.58185e-05
1113	Gm26676	0.119995	4.65241e-05
1114	Tmem179b	0.119969	4.67039e-05
1115	Gusb	0.11996	4.67622e-05
1116	Tap1	0.119906	4.71341e-05
1117	Spaar	0.119883	4.72969e-05
1118	Lgmn	0.119836	4.76256e-05
1119	Aldh18a1	0.119797	4.78954e-05
1120	Serp1	0.119782	4.79992e-05
1121	Stard13	0.119614	4.91956e-05
1122	Mef2c	0.119589	4.93758e-05
1123	Runx2os1	0.11941	5.06887e-05
1124	Icosl	0.119337	5.12323e-05
1125	Plekhn1	0.119315	5.13986e-05
1126	Zfp36l2	0.119104	5.30058e-05
1127	Hoxc10	0.119076	5.32194e-05
1128	Extl3	0.118907	5.45476e-05
1129	Jade1	0.118806	5.5355e-05
1130	Serpini1	0.118739	5.58914e-05
1131	1700123O20Rik	0.118673	5.64302e-05
1132	Catsperz	0.118636	5.67384e-05
1133	Glmp	0.118529	5.76281e-05
1134	Srp14	0.118477	5.80627e-05
1135	Rbbp9	0.118471	5.81099e-05
1136	Mbtps1	0.118333	5.92893e-05
1137	Mfsd10	0.118322	5.93857e-05
1138	Tbce	0.118124	6.11123e-05
1139	Map3k12	0.117681	6.51428e-05
1140	Rpl19	0.117633	6.55978e-05
1141	Rbms1	0.117438	6.74722e-05
1142	Tmem14c	0.117389	6.79476e-05
1143	Has1	0.117327	6.85548e-05
1144	Slc44a1	0.117204	6.97769e-05
1145	Mia3	0.117154	7.02752e-05
1146	Sh3bgrl3	0.116992	7.19332e-05
1147	Rpl8	0.116913	7.27559e-05
1148	Prrc2b	0.116907	7.2812e-05
1149	Adpgk	0.116907	7.2813e-05
1150	Srp19	0.116634	7.57186e-05
1151	Id2	0.116586	7.62356e-05
1152	Gm43113	0.11651	7.707e-05
1153	Pon2	0.116446	7.77755e-05
1154	Pdlim2	0.116412	7.81548e-05
1155	Psma5	0.116347	7.8887e-05
1156	Rps27a	0.116134	8.1316e-05
1157	Ranbp1	0.115947	8.35069e-05
1158	Tuba1a	0.115943	8.35507e-05
1159	Gns	0.115934	8.36591e-05
1160	Obsl1	0.115868	8.44547e-05
1161	Mical2	0.115867	8.44586e-05
1162	Rasa3	0.115817	8.50658e-05
1163	Hsbp1l1	0.115712	8.63493e-05
1164	Tac2	0.115695	8.65567e-05
1165	Elob	0.115615	8.75457e-05
1166	Zfp575	0.11554	8.84811e-05
1167	Ptov1	0.11547	8.93524e-05
1168	Hspa13	0.115412	9.01004e-05
1169	M6pr	0.115366	9.06874e-05
1170	Rcn2	0.115355	9.08236e-05
1171	Uba1	0.115298	9.15628e-05
1172	Pgap2	0.115208	9.27268e-05
1173	Pprc1	0.115115	9.39619e-05
1174	Adap2	0.115024	9.5179e-05
1175	Gm33055	0.115	9.54954e-05
1176	Ahsa2	0.114811	9.80824e-05
1177	Cacna1a	0.114802	9.81982e-05
1178	Ddx4	0.114793	9.83205e-05
1179	Ctnnb1	0.114787	9.84069e-05
1180	Gm19426	0.114674	9.99831e-05
1181	Mboat7	0.114643	0.000100427
1182	Smurf2	0.114639	0.000100488
1183	Arhgef40	0.114598	0.000101064
1184	Tnfsf8	0.114562	0.000101576
1185	Mdfic	0.114526	0.000102095
1186	Mgat1	0.114344	0.00010473
1187	Robo2	0.114258	0.000106008
1188	Esyt1	0.114063	0.000108947
1189	Foxs1	0.113991	0.000110057
1190	Vav2	0.11386	0.00011209
1191	Stat3	0.113859	0.0001121
1192	Max	0.113847	0.000112293
1193	Psd3	0.113823	0.00011266
1194	Stat6	0.113792	0.000113148
1195	Hoxd11	0.11359	0.000116398
1196	Acp2	0.113333	0.000120642
1197	Adgrl1	0.113305	0.000121109
1198	Smim41	0.11327	0.000121705
1199	Canx	0.113158	0.000123605
1200	Arhgef6	0.113148	0.00012379
1201	Tmed3	0.113029	0.000125844
1202	H2-T22	0.112975	0.000126801
1203	Trerf1	0.112742	0.000130964
1204	Atp6v0d2	0.11269	0.000131906
1205	Wdr41	0.112662	0.000132415
1206	Mfap4	0.112454	0.00013628
1207	Sh3glb1	0.112369	0.000137903
1208	Usp45	0.112312	0.000138991
1209	Adamts9	0.112267	0.000139844
1210	Pold4	0.112237	0.000140429
1211	Fut4	0.112172	0.000141688
1212	Ptges3l	0.112149	0.000142141
1213	Fmnl2	0.112112	0.000142873
1214	Rps19	0.112037	0.000144351
1215	Slc35e1	0.112031	0.000144472
1216	Ran	0.111977	0.000145549
1217	Mbd3	0.111935	0.000146392
1218	Phox2a	0.111925	0.000146599
1219	Hoxd9	0.111908	0.000146955
1220	Pla2g2d	0.1119	0.000147112
1221	Robo1	0.11189	0.00014732
1222	Rpl10	0.111881	0.000147496
1223	Ppm1m	0.111872	0.000147676
1224	Psenen	0.111869	0.000147737
1225	Flot1	0.111832	0.000148485
1226	Ccnd2	0.111826	0.000148609
1227	Clec14a	0.111762	0.000149924
1228	Fkbp2	0.111756	0.000150041
1229	Atp2a2	0.111678	0.000151665
1230	Dhx58os	0.11166	0.000152045
1231	Pakap.1	0.111659	0.00015206
1232	Kcnd1	0.111655	0.000152139
1233	Smad5	0.111559	0.000154156
1234	Sft2d1	0.111529	0.000154801
1235	Ggt5	0.111515	0.000155101
1236	Fbxl6	0.111471	0.000156033
1237	Nav1	0.111335	0.000158981
1238	Crlf2	0.111205	0.000161827
1239	Rgs19	0.11116	0.000162828
1240	Rtn2	0.111154	0.000162962
1241	Tgif2	0.111096	0.000164261
1242	Psmb9	0.11109	0.000164404
1243	Psma4	0.111056	0.000165153
1244	Rhog	0.11101	0.000166196
1245	Hrct1	0.110991	0.000166627
1246	Slk	0.110975	0.000167
1247	Zfp532	0.110968	0.000167152
1248	Slc35b1	0.110809	0.000170833
1249	Copz2	0.110779	0.000171526
1250	Cdan1	0.110776	0.0001716
1251	Steap4	0.110558	0.000176756
1252	Tmc3	0.110511	0.000177894
1253	Susd5	0.110474	0.000178792
1254	Epb41l2	0.110416	0.000180208
1255	Anp32b	0.110379	0.00018112
1256	Ttc19	0.110359	0.000181615
1257	Smarca1	0.110337	0.000182167
1258	Jkamp	0.110322	0.000182536
1259	Tmem204	0.110242	0.00018452
1260	Ctnnd1	0.110225	0.000184954
1261	Ogfr	0.110183	0.000186
1262	Sigmar1	0.110119	0.000187631
1263	Nxn	0.110084	0.000188513
1264	Hhat	0.110084	0.000188518
1265	Igflr1	0.110077	0.00018869
1266	Orai3	0.110019	0.000190179
1267	Zfp354c	0.109996	0.000190787
1268	Slc45a3	0.109944	0.000192134
1269	Ccnq	0.109884	0.000193698
1270	Cyp4f16	0.109865	0.000194193
1271	Hoxb2	0.109649	0.00019995
1272	Plppr3	0.10944	0.000205684
1273	Rab34	0.109371	0.000207606
1274	Ybx1	0.109366	0.000207732
1275	Thra	0.109351	0.000208163
1276	Nanos3	0.109279	0.000210196
1277	Pomc	0.109232	0.000211525
1278	Dok1	0.109179	0.000213045
1279	Sec31a	0.10896	0.000219398
1280	Pik3r4	0.108949	0.000219722
1281	Arhgap15	0.108906	0.000220996
1282	Dpysl5	0.1089	0.000221182
1283	Camkk2	0.108814	0.000223734
1284	Ltbp2	0.108766	0.000225176
1285	Traf5	0.108738	0.00022602
1286	Tmem50b	0.108726	0.000226404
1287	Flywch2	0.108684	0.000227678
1288	Cx3cr1	0.1086	0.000230256
1289	Prrc2a	0.108599	0.000230278
1290	Nr1h3	0.108561	0.000231445
1291	Tfdp1	0.108474	0.000234172
1292	Heph	0.108386	0.000236939
1293	Cacng7	0.108254	0.000241168
1294	Tmem121	0.108241	0.000241563
1295	Vps26b	0.108172	0.000243807
1296	Rpl3	0.108075	0.000246976
1297	Gm32885	0.108058	0.000247546
1298	Phpt1	0.107952	0.000251071
1299	Cks1b	0.107902	0.000252732
1300	Vmn1r90	0.107851	0.000254469
1301	Cdc73	0.107814	0.000255726
1302	Kctd18	0.107666	0.000260794
1303	Oaz2	0.107651	0.00026133
1304	Nrbf2	0.107637	0.000261806
1305	Scml4	0.107524	0.000265747
1306	Arxes2	0.10751	0.000266251
1307	Slc39a4	0.107483	0.000267213
1308	Rgma	0.107474	0.000267522
1309	Bmp2	0.107372	0.000271177
1310	Cbx5	0.107283	0.000274387
1311	Kcnk6	0.10693	0.000287491
1312	Tmem184c	0.106917	0.000287984
1313	Smurf1	0.106903	0.000288529
1314	Oasl1	0.106816	0.000291846
1315	Cmtr1	0.106704	0.0002962
1316	Tmem175	0.106625	0.0002993
1317	Wipi1	0.106471	0.000305442
1318	Tgtp2	0.106417	0.000307588
1319	Ginm1	0.106368	0.000309573
1320	Dynlrb1	0.106315	0.00031177
1321	Prpsap1	0.106307	0.000312084
1322	Kcnd3	0.10628	0.000313193
1323	Fzd8	0.106269	0.000313621
1324	Klhl33	0.106144	0.000318827
1325	Gipc1	0.105991	0.000325282
1326	Gas5	0.105969	0.000326203
1327	Ifnar1	0.105941	0.000327426
1328	Sash1	0.105847	0.000331453
1329	Sri	0.105815	0.000332866
1330	Ccl17	0.105765	0.000335065
1331	Gm42418	0.105761	0.000335199
1332	Ccdc127	0.10576	0.000335242
1333	Spry2	0.105701	0.000337863
1334	Cacnb3	0.105631	0.000340976
1335	Ccdc12	0.105566	0.000343887
1336	Cnot6	0.105533	0.000345372
1337	Top1	0.105447	0.000349232
1338	Eef1d	0.105434	0.000349847
1339	Gm29686	0.105343	0.000354013
1340	Sumo3	0.105329	0.000354637
1341	Cenpb	0.105315	0.000355287
1342	Pycard	0.105264	0.000357651
1343	Prlr	0.10524	0.000358809
1344	Grb10	0.105228	0.000359343
1345	Selenok	0.10513	0.000363978
1346	Plekhj1	0.10509	0.00036587
1347	Chek2	0.105039	0.000368276
1348	Itpr1	0.105014	0.000369485
1349	B4galt3	0.104903	0.000374853
1350	Abi1	0.104862	0.000376841
1351	Fam228b	0.104767	0.000381521
1352	Tead3	0.10476	0.000381877
1353	Cdh13	0.104745	0.000382595
1354	Cyp20a1	0.104712	0.000384232
1355	Tnfaip6	0.104662	0.000386752
1356	Rab27b	0.104596	0.000390082
1357	Prpf38a	0.104552	0.000392284
1358	Slc12a4	0.104542	0.000392797
1359	CT009536.1	0.104479	0.000396028
1360	Glt8d1	0.104392	0.000400492
1361	Gaa	0.104347	0.000402847
1362	Serinc3	0.1043	0.000405291
1363	Praf2	0.10429	0.000405802
1364	Nisch	0.104243	0.000408251
1365	Mxd4	0.104208	0.000410105
1366	Naa38	0.10416	0.000412665
1367	Ly6k	0.104072	0.000417368
1368	Gpr176	0.103978	0.000422459
1369	Capza1	0.103958	0.000423521
1370	Imp3	0.103956	0.000423673
1371	Dapk1	0.103898	0.000426841
1372	Tmtc2	0.103737	0.000435725
1373	Ggcx	0.103724	0.000436494
1374	Bysl	0.103679	0.000439017
1375	Hacd3	0.103614	0.000442693
1376	Acyp2	0.103541	0.000446874
1377	Pknox2	0.103465	0.000451196
1378	Itpa	0.103434	0.000453033
1379	Stambpl1	0.103424	0.000453625
1380	Pcdhb17	0.103408	0.000454507
1381	Ifi44	0.103407	0.000454573
1382	Cnpy4	0.103191	0.000467297
1383	Pf4	0.10318	0.000467975
1384	P2rx1	0.103157	0.000469348
1385	Tpgs1	0.103054	0.000475599
1386	Pde3a	0.103029	0.000477107
1387	Has2	0.103021	0.000477572
1388	Gm10638	0.102962	0.000481189
1389	Gm45897	0.102867	0.000487076
1390	Fosl2	0.102864	0.000487269
1391	Mecom	0.102863	0.00048729
1392	Cd200r3	0.102852	0.000487972
1393	Fkbp5	0.10285	0.000488138
1394	Sytl2	0.102752	0.000494263
1395	Chrna1os	0.102749	0.00049444
1396	Fam161a	0.102682	0.000498672
1397	Ly6c1	0.102634	0.00050173
1398	Stim2	0.102556	0.00050674
1399	AU019990	0.102521	0.000508981
1400	Prmt1	0.102492	0.000510867
1401	Vmp1	0.102424	0.000515305
1402	Yipf3	0.10231	0.00052281
1403	Mprip	0.10231	0.000522823
1404	Liph	0.102301	0.000523379
1405	Saraf	0.102173	0.000531982
1406	Homer3	0.102161	0.000532809
1407	Hdac4	0.102075	0.000538638
1408	Eif3d	0.102043	0.000540784
1409	Elp6	0.101998	0.00054389
1410	Ptpn5	0.101993	0.000544251
1411	Gm50334	0.101993	0.000544251
1412	Gm17057	0.101967	0.000546008
1413	Irf9	0.101912	0.000549809
1414	Svil	0.101904	0.000550427
1415	Fbxl7	0.101868	0.000552908
1416	Tmem242	0.10185	0.000554177
1417	Klhdc8b	0.101842	0.000554743
1418	Abhd17a	0.101832	0.000555455
1419	Tead2	0.101802	0.000557558
1420	Clip2	0.101708	0.000564155
1421	AU022252	0.101662	0.000567463
1422	Tcf4	0.101576	0.000573651
1423	Arfgap3	0.101531	0.000576934
1424	Ada	0.101521	0.000577636
1425	Peg3	0.101503	0.000578994
1426	Tmem247	0.101487	0.000580097
1427	Atf6b	0.101449	0.000582925
1428	Apbb1ip	0.101418	0.000585159
1429	Odr4	0.101397	0.000586739
1430	Bptf	0.101357	0.000589716
1431	B4galt1	0.10135	0.000590209
1432	Thbs2	0.101323	0.000592202
1433	Atrnl1	0.101237	0.000598648
1434	Snx3	0.101103	0.000608836
1435	Rpa3	0.101079	0.000610632
1436	Gm27022	0.101055	0.000612511
1437	Tor1b	0.100988	0.000617696
1438	Ss18	0.100937	0.000621612
1439	Slc39a1	0.100922	0.00062278
1440	Cnpy3	0.100792	0.000633026
1441	Caprin1	0.100774	0.000634431
1442	Tmem237	0.100731	0.000637848
1443	Zbtb1	0.100707	0.000639823
1444	Cacna1d	0.100689	0.000641199
1445	Mtdh	0.100661	0.000643473
1446	Hist1h4i	0.100561	0.000651587
1447	Med27	0.10056	0.000651632
1448	Lsm7	0.100535	0.000653662
1449	Irf2bp2	0.100393	0.000665351
1450	Nsrp1	0.1003	0.000673148
1451	Mapre1	0.100201	0.000681485
1452	Cplx2	0.100174	0.000683787
1453	Blcap	0.100167	0.000684388
1454	Efs	0.100158	0.000685131
1455	Igsf8	0.100093	0.000690748
1456	Zfp385a	0.100082	0.000691648
1457	Selenos	0.10008	0.000691807
1458	Adamtsl1	0.100047	0.000694717
1459	Tnfrsf26	0.100002	0.000698567
1460	6030443J06Rik	0.0999388	0.000704085
1461	Lrrc27	0.0999237	0.000705404
1462	Arhgap45	0.0998734	0.000709827
1463	Rpl22	0.0997702	0.000718977
1464	Lrrn2	0.0997351	0.000722113
1465	G2e3	0.0997063	0.000724697
1466	Asah1	0.0996786	0.000727183
1467	Slco3a1	0.0995506	0.000738805
1468	Cntfr	0.0995381	0.000739955
1469	Epha3	0.0995001	0.000743442
1470	Stk17b	0.0994732	0.000745915
1471	Plek	0.0994684	0.000746364
1472	Nt5c3b	0.0994233	0.000750538
1473	Srsf3	0.0993814	0.000754439
1474	Stau1	0.0993557	0.000756832
1475	Cnot8	0.099332	0.000759057
1476	Elovl1	0.0993045	0.000761635
1477	Ube2d1	0.0991684	0.000774543
1478	Plxnb2	0.0991433	0.000776943
1479	Poglut3	0.099083	0.000782745
1480	Dnajb11	0.098984	0.000792344
1481	Dock6	0.098887	0.000801868
1482	Cxcl5	0.0987371	0.000816788
1483	Kcnh2	0.0986999	0.000820523
1484	Elf1	0.0986976	0.000820762
1485	Snrpf	0.0986735	0.000823188
1486	Chrac1	0.0986284	0.000827765
1487	Stk39	0.0986067	0.000829973
1488	Rpn1	0.0985854	0.000832144
1489	Helz	0.0985567	0.000835076
1490	Adam5	0.0985035	0.00084055
1491	Ripk3	0.0984939	0.00084154
1492	Mcts1	0.0984803	0.000842936
1493	Hnrnpa1	0.0984638	0.00084465
1494	Smarcd2	0.098408	0.000850444
1495	Rpl32	0.0983595	0.000855505
1496	Casc4	0.0983238	0.000859259
1497	Vapa	0.0982946	0.000862334
1498	Dcakd	0.0982908	0.000862733
1499	Tax1bp3	0.0981755	0.000874992
1500	Pigk	0.0980897	0.000884216
1501	Gngt2	0.0980615	0.000887262
1502	Ppp2r1a	0.0979512	0.000899294
1503	Kctd10	0.0979228	0.00090241
1504	Cldnd1	0.0978987	0.000905071
1505	Tram2	0.0978976	0.000905196
1506	Lamtor3	0.0978728	0.000907934
1507	Ssh2	0.0978536	0.000910058
1508	H2afy2	0.0978411	0.000911455
1509	Eya2	0.097834	0.000912234
1510	Eif2s2	0.0977938	0.000916723
1511	Mta2	0.0977064	0.000926531
1512	Ppm1g	0.0976794	0.00092958
1513	Tmed7	0.0976669	0.000930996
1514	9230102O04Rik	0.0976662	0.00093107
1515	Trappc3l	0.0976662	0.00093107
1516	Gm38403	0.0976662	0.00093107
1517	St6galnac6	0.097627	0.000935525
1518	Pcdhb16	0.0976205	0.000936264
1519	9930111J21Rik2	0.0975578	0.000943434
1520	Olfr1260	0.0975446	0.000944952
1521	Sra1	0.0975308	0.00094653
1522	Gbx2	0.0975117	0.000948737
1523	Plekha6	0.097496	0.000950542
1524	Asb4	0.0974198	0.00095939
1525	3830406C13Rik	0.0974187	0.000959518
1526	Cmas	0.0973999	0.000961708
1527	Agbl2	0.0973983	0.000961892
1528	Dnajc18	0.097351	0.000967429
1529	Txlna	0.0973425	0.000968433
1530	Pde8b	0.0973206	0.000971004
1531	Myl4	0.0972957	0.000973943
1532	Tshz3	0.097248	0.000979597
1533	Tmem229b	0.0972192	0.000983023
1534	Gm48161	0.0971629	0.000989746
1535	Pfdn5	0.0971252	0.000994274
1536	Tfap2a	0.0970888	0.000998666
1537	Muc1	0.0970692	0.00100104
1538	Tmem198	0.0968859	0.00102349
1539	Pde10a	0.0968328	0.00103007
1540	Chst11	0.096825	0.00103104
1541	Naca	0.0968165	0.0010321
1542	Rps5	0.0967661	0.0010384
1543	Strn4	0.0966845	0.00104868
1544	Akap11	0.0965861	0.00106119
1545	Prkra	0.0965668	0.00106366
1546	Ssna1	0.096492	0.00107328
1547	Scarf1	0.0964094	0.001084
1548	Alg12	0.0963869	0.00108695
1549	Cdc26	0.0963576	0.00109079
1550	Ecm2	0.0963238	0.00109522
1551	Kcnk12	0.0963221	0.00109544
1552	Ptger1	0.0962966	0.00109881
1553	H2afv	0.0962856	0.00110027
1554	Nnat	0.0962219	0.00110871
1555	Zcchc17	0.0962186	0.00110916
1556	Atxn7l3	0.0961243	0.00112179
1557	Dram1	0.0960817	0.00112753
1558	Proca1	0.0960541	0.00113127
1559	Sh3glb2	0.0960353	0.00113382
1560	4930503L19Rik	0.0959519	0.00114521
1561	Resf1	0.0959267	0.00114867
1562	Ube2i	0.0959221	0.00114931
1563	Rpl7	0.0958609	0.00115777
1564	Rbbp7	0.0958401	0.00116065
1565	Serf1	0.095833	0.00116164
1566	Ascl2	0.0957941	0.00116706
1567	Leng9	0.0957892	0.00116774
1568	Nenf	0.0957759	0.0011696
1569	Ntan1	0.0956938	0.00118113
1570	Tor1a	0.0956697	0.00118454
1571	Phactr1	0.0956692	0.00118462
1572	Sh3d21	0.0956181	0.00119187
1573	Meiob	0.0954568	0.00121504
1574	Baz1a	0.0954423	0.00121714
1575	Rap1gapos	0.0954373	0.00121786
1576	Tmem156	0.0954373	0.00121786
1577	Flvcr1	0.0954012	0.00122312
1578	Pik3r2	0.0953761	0.00122678
1579	Nab2	0.095269	0.00124253
1580	1110059G10Rik	0.0952491	0.00124548
1581	Col27a1	0.0952011	0.00125262
1582	Rps27	0.0951082	0.00126653
1583	Gm15850	0.0950332	0.00127787
1584	Gm45151	0.0950332	0.00127787
1585	Grin3b	0.0950332	0.00127787
1586	Stx12	0.0950155	0.00128055
1587	Dipk1b	0.0949287	0.00129382
1588	Tyrobp	0.0948424	0.00130713
1589	Dtx2	0.094712	0.00132749
1590	Itgb1	0.0946692	0.00133424
1591	Twsg1	0.0946078	0.00134398
1592	Clns1a	0.09452	0.00135799
1593	Golt1b	0.0944219	0.00137384
1594	Rara	0.0944146	0.00137502
1595	Crybb3	0.0943651	0.00138307
1596	Tma7	0.0943571	0.00138439
1597	Zdhhc17	0.0943515	0.00138531
1598	Cetn4	0.094342	0.00138686
1599	Ephb4	0.094296	0.00139441
1600	Tars	0.0942408	0.00140352
1601	Gmppa	0.0941871	0.00141243
1602	Gm5602	0.0941596	0.00141701
1603	Acvr1	0.0941424	0.00141989
1604	Nfe2l2	0.0940901	0.00142866
1605	Gm15540	0.0940265	0.0014394
1606	4930534H03Rik	0.0940265	0.0014394
1607	Tvp23b	0.0939086	0.0014595
1608	Coro1c	0.0938818	0.0014641
1609	Pdzd4	0.0938199	0.00147479
1610	Sdf2l1	0.093719	0.00149236
1611	Lamp1	0.0937054	0.00149475
1612	Rpl4	0.0936781	0.00149953
1613	5830448L01Rik	0.0936495	0.00150458
1614	Ptprs	0.0935887	0.00151534
1615	Gm28321	0.0935177	0.001528
1616	Gm9889	0.0935177	0.001528
1617	8430430B14Rik	0.0934492	0.00154031
1618	Oit3	0.0934071	0.00154792
1619	Hmgb1	0.0934059	0.00154813
1620	Pml	0.093369	0.00155483
1621	Atxn7l1	0.0933542	0.00155753
1622	Hmg20b	0.0933506	0.00155818
1623	Rab12	0.093339	0.0015603
1624	Ap2m1	0.0932447	0.00157759
1625	Ssbp3	0.093215	0.00158307
1626	Aprt	0.0931948	0.0015868
1627	Cnih1	0.0930802	0.00160817
1628	Mcoln2	0.0930129	0.00162085
1629	Rbms2	0.0930095	0.00162149
1630	Mpg	0.092924	0.00163772
1631	Aox2	0.0928811	0.00164593
1632	Psmb6	0.0927836	0.0016647
1633	Rgs1	0.0927321	0.0016747
1634	Prickle2	0.0927195	0.00167716
1635	Gm9913	0.0926576	0.00168927
1636	Cnih2	0.0925784	0.00170488
1637	Acly	0.0925202	0.00171643
1638	Ano5	0.0925105	0.00171836
1639	1810037I17Rik	0.0924887	0.00172272
1640	Kirrel	0.0924369	0.00173309
1641	Vangl2	0.0924301	0.00173446
1642	Rab20	0.0924218	0.00173614
1643	Celf2	0.0924062	0.00173927
1644	Abhd16a	0.0923877	0.00174301
1645	Dok5	0.0922992	0.00176097
1646	Bzw2	0.0922707	0.0017668
1647	Tdgf1	0.0922413	0.0017728
1648	Ssb	0.0922369	0.00177372
1649	Dnajb6	0.0921933	0.00178269
1650	Smad3	0.0921447	0.00179274
1651	Lrwd1	0.0921373	0.00179426
1652	Lrrc75a	0.092135	0.00179475
1653	Fundc2	0.092099	0.00180223
1654	Eid1	0.0920177	0.00181923
1655	Bmyc	0.0920098	0.0018209
1656	Kiss1r	0.0919586	0.00183169
1657	Camk1d	0.0919565	0.00183214
1658	Sec23a	0.0919145	0.00184103
1659	Zdhhc20	0.0918969	0.00184477
1660	Pex3	0.0918852	0.00184727
1661	Morc3	0.0918571	0.00185327
1662	Sh3gl1	0.0917421	0.00187797
1663	Gm30018	0.091737	0.00187908
1664	Ccnb1ip1	0.0916944	0.00188833
1665	Rgs8	0.0916836	0.00189068
1666	Tesmin	0.0916836	0.00189068
1667	Cib3	0.0916634	0.00189508
1668	Sf3b3	0.0916494	0.00189814
1669	Tubd1	0.0916464	0.00189879
1670	Casp6	0.0916194	0.00190469
1671	Vwa5a	0.0915996	0.00190903
1672	Sct	0.0915407	0.00192201
1673	Man1b1	0.0915104	0.00192871
1674	Sh3pxd2a	0.0914172	0.00194947
1675	Lix1	0.0913866	0.00195635
1676	Glb1	0.091376	0.00195873
1677	Sgca	0.0912604	0.00198487
1678	Gm31912	0.0912604	0.00198487
1679	Btbd3	0.0912386	0.00198983
1680	Cd53	0.0911515	0.00200979
1681	Gm11110	0.0911345	0.0020137
1682	Serpinb1a	0.0910759	0.00202726
1683	Pkm	0.0910291	0.00203815
1684	Sppl2b	0.0910008	0.00204477
1685	Zmynd15	0.0909746	0.00205089
1686	Rpl24	0.0909696	0.00205206
1687	Cerk	0.0909046	0.00206736
1688	1700086O06Rik	0.0908997	0.00206852
1689	Mov10	0.0908178	0.00208797
1690	Tgfbr3	0.0907353	0.00210771
1691	Mtss2	0.0907062	0.00211472
1692	Gm34256	0.0905786	0.0021457
1693	Rpl23	0.0905456	0.00215378
1694	Sipa1	0.0905382	0.00215558
1695	Scfd1	0.0905223	0.0021595
1696	Plgrkt	0.090482	0.00216942
1697	Tcf3	0.0904623	0.0021743
1698	B930094E09Rik	0.0904556	0.00217596
1699	Rpl37	0.0904263	0.00218321
1700	Atraid	0.0904158	0.00218583
1701	Mkln1	0.0902325	0.00223181
1702	Ccdc8	0.0902304	0.00223236
1703	Zfp362	0.0902033	0.00223924
1704	Acbd3	0.0901455	0.00225397
1705	C7	0.0901369	0.00225617
1706	A530020G20Rik	0.0901145	0.0022619
1707	2310009B15Rik	0.0900934	0.00226733
1708	Tln2	0.0900832	0.00226995
1709	Cadps2	0.0900715	0.00227295
1710	Zfp236	0.0900424	0.00228047
1711	Snrpc	0.0899475	0.0023051
1712	Cdiptos	0.089896	0.00231858
1713	Fus	0.0898794	0.00232295
1714	Rps17	0.0898702	0.00232537
1715	Gnb1	0.089857	0.00232884
1716	Gm15409	0.0898442	0.00233221
1717	Gm30624	0.0898442	0.00233221
1718	Srprb	0.0898305	0.00233584
1719	Tmem273	0.0898225	0.00233795
1720	Tia1	0.0897972	0.00234463
1721	9130604C24Rik	0.0897632	0.00235367
1722	Pbdc1	0.0896898	0.00237326
1723	Prex2	0.0896844	0.00237471
1724	Meis3	0.089671	0.00237832
1725	Erp44	0.0896602	0.00238123
1726	a	0.0896345	0.00238813
1727	C1qtnf5	0.0896345	0.00238813
1728	CR974586.4	0.0896033	0.00239656
1729	Por	0.0894322	0.00244325
1730	Rer1	0.0894264	0.00244483
1731	Lman2	0.0893168	0.00247518
1732	Mon2	0.0892447	0.00249535
1733	Arap3	0.0892421	0.00249607
1734	Cd276	0.0892335	0.00249849
1735	Copb1	0.0892271	0.00250028
1736	Tmem97	0.0891953	0.00250924
1737	Asap3	0.0891768	0.00251446
1738	Gm10076	0.0891598	0.00251926
1739	Brms1l	0.0891416	0.00252444
1740	Ifih1	0.0891404	0.00252476
1741	Ltbp3	0.0891048	0.00253487
1742	Mfsd8	0.0890528	0.00254972
1743	Gpsm1	0.0889291	0.00258536
1744	Fam114a2	0.0888474	0.00260912
1745	Clstn1	0.0888349	0.00261278
1746	Csnk1g2	0.088822	0.00261655
1747	Pds5a	0.0887215	0.00264615
1748	Gm44997	0.0886658	0.0026627
1749	Fermt2	0.0886578	0.00266508
1750	Frk	0.0885749	0.00268989
1751	Tmem38b	0.0885374	0.00270117
1752	Cbx6	0.0885324	0.00270267
1753	Actn1	0.0885164	0.00270751
1754	Snrpe	0.0884704	0.00272144
1755	Utp11	0.0884521	0.00272702
1756	Sult1a1	0.0884152	0.00273827
1757	Shroom3	0.088406	0.00274108
1758	Ncstn	0.0883591	0.00275543
1759	Map1lc3a	0.0883419	0.00276074
1760	Ppa1	0.0882805	0.00277968
1761	Rtn4rl1	0.088257	0.00278698
1762	Adh4	0.0882173	0.00279933
1763	Bmp6	0.088201	0.00280439
1764	Fat3	0.0881894	0.00280803
1765	Pbrm1	0.0881451	0.00282191
1766	Swap70	0.0881092	0.00283318
1767	E130119H09Rik	0.0881066	0.00283402
1768	Rprd1a	0.0880688	0.00284593
1769	1500011B03Rik	0.0880673	0.00284643
1770	Loxl4	0.088053	0.00285096
1771	Pid1	0.0880438	0.00285385
1772	Dlg4	0.0880173	0.00286227
1773	Prrc1	0.0880077	0.00286534
1774	Tmem179	0.0879867	0.00287202
1775	Nfatc3	0.0879388	0.00288735
1776	Fgf11	0.0878864	0.00290419
1777	Meox1	0.0878782	0.00290684
1778	Uckl1	0.0878606	0.00291251
1779	Spats2	0.0878357	0.00292057
1780	Slc7a5	0.0878344	0.00292098
1781	Ggt7	0.087821	0.00292532
1782	Foxn2	0.0877871	0.00293636
1783	Serinc1	0.0877422	0.00295101
1784	Galnt17	0.0877329	0.00295405
1785	Ttc39b	0.0877014	0.00296437
1786	8430419K02Rik	0.0876584	0.00297853
1787	Rpl27	0.0875994	0.00299802
1788	Fcrla	0.0875898	0.0030012
1789	Gm831	0.0875898	0.0030012
1790	Dcun1d5	0.0875663	0.00300903
1791	Mex3b	0.0873877	0.003069
1792	Arhgef1	0.0873465	0.00308301
1793	Cdc16	0.0872247	0.00312469
1794	Ncbp2	0.0872189	0.0031267
1795	Akr1b7	0.0871127	0.00316352
1796	9530018F02Rik	0.0870945	0.00316984
1797	Gm12166	0.0870191	0.00319625
1798	Magohb	0.087014	0.00319804
1799	Tex22	0.0870119	0.0031988
1800	Dnal4	0.0869971	0.00320401
1801	Slfn1	0.086937	0.00322525
1802	Gm11747	0.086937	0.00322525
1803	Tomm5	0.0869269	0.00322885
1804	Skp2	0.0868872	0.00324294
1805	Tmem165	0.0868459	0.0032577
1806	E130304I02Rik	0.0868108	0.00327029
1807	C030017D09Rik	0.0868108	0.00327029
1808	Pdzrn4	0.0868108	0.00327029
1809	Galnt1	0.086775	0.00328316
1810	Gm3764	0.0867469	0.0032933
1811	Arhgap1	0.0867115	0.0033061
1812	Gm37494	0.0867069	0.00330779
1813	Gng2	0.0866782	0.00331821
1814	Rpl14	0.0866582	0.00332551
1815	Lsm10	0.0866445	0.00333048
1816	Itih3	0.086594	0.00334896
1817	Lck	0.0865351	0.00337063
1818	Ogdhl	0.0865343	0.00337092
1819	Rps21	0.0865259	0.00337403
1820	Fbxl22	0.0865051	0.00338174
1821	Ptgs1	0.0864751	0.00339286
1822	Brip1os	0.0864676	0.00339565
1823	Foxa3	0.0864283	0.00341028
1824	Lhx4	0.086365	0.00343395
1825	Prrt3	0.086365	0.00343395
1826	Arg1	0.086365	0.00343395
1827	Fsd1l	0.0863368	0.00344456
1828	Gm20186	0.0862629	0.00347248
1829	Ddx6	0.0862539	0.00347589
1830	Dlg1	0.0862177	0.00348965
1831	Tenm3	0.0861897	0.00350032
1832	Thap2	0.0861785	0.00350463
1833	Ctss	0.0860866	0.00353992
1834	Nudt5	0.085995	0.00357543
1835	Sin3b	0.0859316	0.00360019
1836	G3bp1	0.0859232	0.00360348
1837	Raph1	0.0859127	0.00360762
1838	Gm26885	0.0858973	0.00361364
1839	Nfia	0.0857766	0.00366138
1840	Kirrel3	0.0857044	0.00369024
1841	Arf1	0.0856816	0.00369935
1842	Rarg	0.0856605	0.00370785
1843	Zfp607b	0.085659	0.00370846
1844	Ncln	0.0856512	0.00371159
1845	Slfn8	0.0855674	0.00374547
1846	Prickle1	0.0854986	0.00377351
1847	Zfp13	0.085494	0.00377541
1848	Shkbp1	0.0854664	0.0037867
1849	Ap2a1	0.0854568	0.00379065
1850	Zfp991	0.0853675	0.00382749
1851	Ythdf1	0.0853615	0.00382997
1852	C1qb	0.0853414	0.0038383
1853	Calhm2	0.0853216	0.00384655
1854	Xxylt1	0.0852716	0.00386741
1855	Cd33	0.0852598	0.00387235
1856	Podxl2	0.0852562	0.00387385
1857	Itga11	0.0852439	0.00387901
1858	2900097C17Rik	0.0852369	0.00388191
1859	Ski	0.0852213	0.00388848
1860	Fzd4	0.0852161	0.00389065
1861	Ier5l	0.0851511	0.00391809
1862	Rax	0.0851444	0.00392091
1863	Hgsnat	0.0851365	0.00392426
1864	Prkd2	0.0850929	0.0039428
1865	4930581F22Rik	0.0850769	0.00394958
1866	Bcl2l12	0.0850666	0.003954
1867	Gorasp2	0.0850505	0.00396086
1868	Npy6r	0.0850249	0.00397182
1869	Hdlbp	0.0850246	0.00397194
1870	6330403L08Rik	0.0849779	0.003992
1871	Rpl26	0.0849732	0.00399401
1872	Lpcat3	0.084931	0.00401222
1873	Wdr1	0.0849289	0.00401315
1874	Sarnp	0.0849241	0.00401522
1875	Mymk	0.0849044	0.00402376
1876	Tnfsf12	0.084904	0.00402392
1877	Scpep1	0.0848851	0.00403213
1878	Lmcd1	0.0848766	0.00403579
1879	Nr2f6	0.0848668	0.00404007
1880	B230217C12Rik	0.0848586	0.00404362
1881	Dmac1	0.0848538	0.00404572
1882	Gata6	0.0847968	0.00407061
1883	Ctdsp1	0.0847478	0.00409214
1884	Arfgap1	0.0847329	0.0040987
1885	Copz1	0.0847199	0.00410444
1886	2010310C07Rik	0.0847017	0.00411246
1887	Gm44773	0.0847017	0.00411246
1888	Hpse2	0.0847017	0.00411246
1889	Mrpl17	0.0845854	0.00416418
1890	Klhl26	0.0845555	0.00417755
1891	Lmod1	0.0845235	0.00419193
1892	Med14	0.0845118	0.00419721
1893	Abhd4	0.0844895	0.00420726
1894	Moap1	0.0844663	0.00421775
1895	Pced1a	0.084465	0.00421835
1896	Zfp260	0.0844508	0.00422476
1897	Cdk20	0.0843916	0.00425164
1898	Ppp1ca	0.0843757	0.00425891
1899	D830050J10Rik	0.0842866	0.00429977
1900	Psca	0.0842737	0.0043057
1901	Ubash3b	0.0841588	0.00435892
1902	Dspp	0.0841018	0.00438556
1903	Aoah	0.0839858	0.00444023
1904	Gpr137	0.0839762	0.00444481
1905	Rnf38	0.0839347	0.00446454
1906	Shc2	0.0839257	0.00446882
1907	Snrpa	0.0838577	0.00450131
1908	Lman1	0.0838149	0.00452189
1909	A130023I24Rik	0.0837879	0.00453494
1910	Olfr71	0.0837409	0.00455766
1911	Gm43579	0.0837409	0.00455766
1912	Klrb1c	0.0837409	0.00455766
1913	Defa30	0.0837409	0.00455766
1914	Gm31614	0.0837409	0.00455766
1915	Nlrc4	0.0837409	0.00455766
1916	Eif4a1	0.0837263	0.00456477
1917	Bcl7c	0.0836791	0.00458776
1918	Gm37896	0.0836666	0.00459387
1919	Zfp53	0.0836528	0.00460062
1920	Phka1	0.0836452	0.00460433
1921	Zfp518b	0.0836143	0.00461949
1922	Pabpc4	0.0835346	0.00465878
1923	Tspyl3	0.0835194	0.0046663
1924	Grn	0.0834691	0.00469129
1925	Ppp1r11	0.0834464	0.00470263
1926	Virma	0.0834432	0.00470425
1927	Eri3	0.0833557	0.00474808
1928	Bet1	0.0831959	0.00482921
1929	Begain	0.0831123	0.00487212
1930	Apon	0.0831072	0.00487473
1931	Clcn4	0.0830917	0.00488273
1932	Zeb2os	0.0830697	0.00489409
1933	Mthfr	0.0830624	0.00489787
1934	Cyp7b1	0.0830387	0.00491017
1935	Dnajb5	0.0830214	0.00491914
1936	Arl5c	0.0829889	0.00493607
1937	Trim34a	0.0829487	0.00495705
1938	Hvcn1	0.0829242	0.00496992
1939	Luc7l3	0.0829196	0.00497232
1940	Gls2	0.0828166	0.00502665
1941	Dnpep	0.0826832	0.00509786
1942	Rab3il1	0.0826477	0.00511695
1943	Ccdc97	0.0826407	0.00512068
1944	Eps8	0.0826298	0.00512659
1945	Prkacb	0.0826243	0.00512957
1946	Lgalsl	0.0825562	0.00516647
1947	Zfp459	0.0825386	0.00517602
1948	Drd4	0.0825154	0.00518865
1949	Tmem98	0.0825106	0.00519128
1950	Zfp60	0.0824924	0.00520123
1951	Irs3	0.08248	0.00520802
1952	Dnajc1	0.0824794	0.00520836
1953	Hnrnpl	0.0824792	0.00520842
1954	Dynll1	0.0824662	0.00521554
1955	Sdf2	0.0824513	0.00522373
1956	Wfdc17	0.0824456	0.00522687
1957	Gzmm	0.0824027	0.00525046
1958	Susd6	0.082388	0.00525858
1959	Slc39a6	0.0823783	0.00526392
1960	Gm44210	0.0822318	0.00534545
1961	Creb1	0.0821669	0.00538198
1962	Snrpb	0.0821614	0.00538504
1963	Spindoc	0.0821386	0.00539795
1964	Gm44067	0.0821353	0.00539979
1965	Gast	0.0821353	0.00539979
1966	Gm49240	0.0821353	0.00539979
1967	AW112010	0.0820947	0.00542279
1968	Eif2s1	0.0820724	0.00543549
1969	Cdk2ap1	0.0820482	0.00544927
1970	Ipo4	0.0820273	0.00546117
1971	D030025P21Rik	0.0820272	0.00546122
1972	Mllt1	0.0820024	0.00547542
1973	Hsd3b7	0.0820012	0.00547614
1974	Arcn1	0.0819711	0.00549338
1975	Trip12	0.0819453	0.00550821
1976	Ror2	0.0819341	0.00551465
1977	Anxa2	0.081931	0.00551646
1978	Klhl35	0.0818169	0.00558257
1979	Appl1	0.0817769	0.00560595
1980	Epb41l1	0.0817186	0.00564011
1981	Tmem30a	0.0817143	0.00564269
1982	Ppid	0.0817114	0.00564438
1983	Pex19	0.0816941	0.00565455
1984	Eif3e	0.0816739	0.00566647
1985	Col12a1	0.0816695	0.00566907
1986	2410080I02Rik	0.0815966	0.0057123
1987	Itgax	0.081585	0.00571919
1988	Hoxa11	0.0815817	0.0057212
1989	Klhdc2	0.0815648	0.00573127
1990	Irak3	0.0815592	0.0057346
1991	Rnf26	0.0815527	0.00573847
1992	Stim1	0.081435	0.00580917
1993	Rps27rt	0.0814149	0.00582132
1994	Gnai3	0.0813583	0.00585565
1995	Adamts14	0.0813059	0.0058876
1996	Bach1	0.0812733	0.00590757
1997	Podnl1	0.0812608	0.00591527
1998	Inhba	0.0812514	0.00592106
[truncated: 193 more rows]

## Sheet: Suppl. table 10.3_PEC-A1 neg
Suppl. table 10.3. scRNA-seq: Gene transcripts negatively correlated with Aldh1a2 in mouse PEC-A1
	symbol	correlation coefficient	pvalue
1	Tspan4	-0.195668	0.00209218
2	Srd5a3	-0.192634	0.00246018
3	Llph	-0.190582	0.00274152
4	Mpc1	-0.189317	0.00292914
5	Dync1i2	-0.186094	0.00346105
6	Yy1	-0.181962	0.00427008
7	Myzap	-0.179358	0.00486402
8	Nsf	-0.166522	0.00901709
9	Mrps12	-0.166411	0.00906347

## Sheet: Suppl. table 10.4_PEC-A1 pos
Suppl. table 10.4. scRNA-seq: Gene transcripts positively correlated with Aldh1a2 in mouse PEC-A1
	symbol	correlation coefficient	pvalue
1	Aldh1a2	1	0
2	Szt2	0.325336	1.90212e-07
3	Gstm7	0.317834	3.73802e-07
4	Gm47076	0.313569	5.44409e-07
5	Hp	0.308593	8.3801e-07
6	Gm15535	0.304345	1.20351e-06
7	Vmn1r43	0.304345	1.20351e-06
8	1700001L05Rik	0.304345	1.20351e-06
9	AA388235	0.304345	1.20351e-06
10	Fry	0.300365	1.68078e-06
11	Gpc4	0.291042	3.60548e-06
12	Fstl1	0.290589	3.73929e-06
13	Dgke	0.288	4.59835e-06
14	Sf3b3	0.285516	5.59708e-06
15	Acot11	0.281911	7.4203e-06
16	Smg5	0.277563	1.03721e-05
17	Foxc1	0.275728	1.1926e-05
18	Ubr5	0.272377	1.535e-05
19	Zfp868	0.271837	1.59833e-05
20	Mta2	0.26943	1.91144e-05
21	Gnaz	0.268104	2.10783e-05
22	Gstt3	0.266943	2.29533e-05
23	Katnal2	0.266481	2.37429e-05
24	Bmp3	0.265518	2.5471e-05
25	Gm12758	0.263438	2.96191e-05
26	Zfp236	0.26322	3.00884e-05
27	Antxr1	0.26242	3.18739e-05
28	Gm40578	0.262057	3.27168e-05
29	4833413G10Rik	0.261248	3.46695e-05
30	Fbxl21	0.255787	5.10381e-05
31	Slc52a3	0.255702	5.13423e-05
32	C2cd2	0.254655	5.52415e-05
33	Syce2	0.253979	5.79007e-05
34	Plxnb1	0.2533	6.06946e-05
35	Epha1	0.251054	7.08736e-05
36	Hoxd3	0.250242	7.49289e-05
37	Stap1	0.250242	7.49289e-05
38	F10	0.250242	7.49289e-05
39	Sfrp1	0.250242	7.49289e-05
40	Gzma	0.250242	7.49289e-05
41	Ildr1	0.250242	7.49289e-05
42	Dynlt1b	0.250242	7.49289e-05
43	Gm45509	0.249973	7.63188e-05
44	Wdr44	0.249714	7.76853e-05
45	Anapc4	0.249014	8.14816e-05
46	Bicdl1	0.248741	8.30122e-05
47	Sgo1	0.248214	8.60365e-05
48	Mov10	0.24792	8.7774e-05
49	Gpt2	0.247582	8.98044e-05
50	Nat9	0.246939	9.37975e-05
51	Zbed5	0.245675	0.00010213
52	Tti1	0.24491	0.000107511
53	Evl	0.244239	0.00011244
54	P2ry2	0.244111	0.000113404
55	Tctn2	0.243645	0.000116984
56	Nid1	0.243596	0.000117368
57	Rangrf	0.243476	0.000118312
58	Zfp788	0.24313	0.00012106
59	Chic1	0.242547	0.00012584
60	Gm48161	0.238984	0.000159098
61	Ptprk	0.238615	0.000162968
62	Gm41307	0.238356	0.000165743
63	Nomo1	0.238043	0.00016916
64	Rad51ap1	0.23796	0.000170071
65	Arl15	0.237694	0.000173034
66	Gm11532	0.236529	0.000186605
67	Sergef	0.236161	0.000191091
68	4930503L19Rik	0.236089	0.000191985
69	Cep72	0.235894	0.000194417
70	Tet3	0.233006	0.000233932
71	Dennd4b	0.232898	0.000235547
72	Hfe	0.232112	0.000247602
73	B3galt6	0.231714	0.000253929
74	Nck2	0.230514	0.000273921
75	St8sia6	0.230312	0.000277436
76	Trp53i13	0.230158	0.000280138
77	Serhl	0.228806	0.000304913
78	Gm39822	0.227483	0.000331141
79	Zfp709	0.227196	0.000337098
80	Cyp4x1	0.226863	0.000344133
81	4930412C18Rik	0.226446	0.000353142
82	Trim32	0.226207	0.000358385
83	BC002059	0.226008	0.000362833
84	Gbp9	0.225706	0.000369658
85	Sav1	0.225371	0.00037737
86	Hoxb6	0.223992	0.000410734
87	BC034090	0.22393	0.000412279
88	Sf3b6	0.223846	0.000414411
89	Gm43463	0.221221	0.000486154
90	Haus5	0.220719	0.000501143
91	Fcgbp	0.220198	0.000517109
92	Gm49335	0.22003	0.000522379
93	E130111B04Rik	0.219438	0.000541306
94	Zfp827	0.219335	0.000544637
95	Hoxaas3	0.218828	0.000561448
96	Usp49	0.218733	0.000564645
97	Sorcs2	0.217973	0.000590856
98	Rps6kb2	0.217846	0.000595339
99	Gm14286	0.217605	0.000603956
100	Mab21l2	0.217605	0.000603956
101	Gm43774	0.217605	0.000603956
102	Gm12500	0.217605	0.000603956
103	Crybb3	0.217605	0.000603956
104	Cacng4	0.217605	0.000603956
105	Gpc5	0.217605	0.000603956
106	Bmerb1	0.217605	0.000603956
107	Lmln	0.217605	0.000603956
108	Pnldc1	0.217605	0.000603956
109	Phf2	0.217496	0.000607897
110	Txlna	0.217405	0.00061118
111	Med23	0.216973	0.000627095
112	Itga11	0.21609	0.000660731
113	Blmh	0.215964	0.000665699
114	Armc8	0.214699	0.000717202
115	Arhgap20	0.214681	0.00071795
116	Plod3	0.213703	0.000760296
117	Rps6kb1	0.21354	0.000767602
118	Mrc2	0.212768	0.000802971
119	Srgap2	0.212766	0.000803029
120	Prr14	0.212579	0.000811814
121	Klhl18	0.211536	0.000862527
122	Syne2	0.211252	0.000876786
123	Rbmx	0.21123	0.000877922
124	Scmh1	0.210887	0.000895483
125	Helz	0.210879	0.00089592
126	Ablim1	0.21008	0.000938112
127	Nono	0.210041	0.000940238
128	Akap7	0.209987	0.000943137
129	Wdr41	0.209968	0.000944212
130	Pcbp3	0.209822	0.000952145
131	Acmsd	0.208768	0.00101144
132	Eif2d	0.207877	0.0010642
133	Rab31	0.207464	0.00108952
134	Gm15853	0.207209	0.00110539
135	Fam217b	0.207205	0.00110567
136	Sox4	0.206943	0.00112224
137	Rangap1	0.206891	0.00112554
138	Mpdz	0.206828	0.00112957
139	Cited4	0.206627	0.00114254
140	Ube4b	0.206601	0.00114418
141	Sh2d3c	0.206266	0.00116608
142	9330188P03Rik	0.206026	0.00118199
143	Farsa	0.205444	0.00122142
144	Avl9	0.2052	0.00123833
145	Hr	0.204505	0.00128764
146	Ppih	0.203842	0.00133628
147	Rab11a	0.20372	0.00134542
148	Kyat1	0.203414	0.00136868
149	9230111E07Rik	0.203236	0.00138229
150	Oacyl	0.202895	0.00140878
151	Xrcc2	0.202837	0.00141338
152	Fgf11	0.202539	0.00143697
153	Dolpp1	0.202532	0.00143754
154	Trim34a	0.202483	0.00144144
155	Pigt	0.202477	0.00144196
156	Zfp532	0.202289	0.00145708
157	Nol4l	0.201921	0.0014871
158	Ccnjl	0.201772	0.00149939
159	Prpf38a	0.201702	0.00150523
160	Rgs9	0.200517	0.001607
161	Ttc39c	0.200418	0.00161578
162	Tlr2	0.199934	0.00165929
163	Mmp2	0.199376	0.00171089
164	Epha4	0.199297	0.00171826
165	Nkap	0.199289	0.00171904
166	Igfbp2	0.199154	0.00173179
167	Fam118a	0.198651	0.00178002
168	Dkk3	0.198637	0.00178132
169	Maf	0.198467	0.00179792
170	Gxylt2	0.198421	0.00180247
171	Acsf2	0.197654	0.00187923
172	Plp1	0.197331	0.00191246
173	Ube4a	0.197092	0.00193737
174	Zfp383	0.197086	0.00193809
175	Cacna2d2	0.197059	0.00194091
176	Mkrn2	0.196797	0.00196858
177	Vcl	0.196637	0.00198574
178	Tfdp1	0.195982	0.00205716
179	Crebbp	0.19594	0.00206182
180	Myl4	0.195697	0.00208895
181	Pomk	0.195357	0.00212746
182	Copg1	0.194915	0.00217857
183	Baiap2l1	0.194747	0.00219825
184	Mecp2	0.194667	0.00220762
185	Ralgapa2	0.194341	0.00224656
186	1810055G02Rik	0.194231	0.00225974
187	Ifit1bl1	0.194005	0.00228715
188	Hexim1	0.193891	0.00230119
189	Acp2	0.193746	0.002319
190	Zfp354a	0.19358	0.00233963
191	Pltp	0.193218	0.00238516
192	Zfp322a	0.193089	0.00240152
193	4930579K19Rik	0.192948	0.00241952
194	C1galt1	0.192675	0.00245486
195	Il1b	0.191964	0.002549
196	Dennd6a	0.191917	0.00255541
197	Odf2l	0.191693	0.00258577
198	Ganab	0.191658	0.00259057
199	Gk5	0.191431	0.00262178
200	Phactr1	0.191391	0.00262726
201	BC026513	0.191245	0.00264765
202	Arl5a	0.19109	0.00266928
203	Hspd1	0.190389	0.00276949
204	Man2a2	0.190119	0.00280889
205	Pola2	0.189976	0.00282995
206	E130114P18Rik	0.189882	0.00284398
207	Vangl2	0.189505	0.00290055
208	Itpkb	0.188637	0.00303469
209	Hist1h1e	0.188629	0.00303605
210	Bmp4	0.188287	0.00309046
211	Dgkh	0.188086	0.00312283
212	Sirt5	0.188033	0.00313153
213	Casp2	0.187892	0.00315436
214	Asxl2	0.187859	0.00315984
215	Dnah7b	0.187833	0.00316414
216	Thsd7b	0.187833	0.00316414
217	Gm10800	0.187833	0.00316414
218	Cxxc4	0.187833	0.00316414
219	1700101I11Rik	0.187833	0.00316414
220	D830024N08Rik	0.187833	0.00316414
221	Gm9968	0.187833	0.00316414
222	Tcte3	0.187833	0.00316414
223	Nelfcd	0.187591	0.00320404
224	Sf3a2	0.18754	0.00321237
225	Coprs	0.187251	0.00326085
226	Axin2	0.186946	0.00331255
227	Tbc1d4	0.186907	0.00331922
228	Cyth3	0.18675	0.00334619
229	Nupl2	0.185952	0.00348643
230	Senp3	0.185631	0.00354427
231	Rrbp1	0.185532	0.00356225
232	Hnf1b	0.184898	0.00367964
233	Cdc73	0.184705	0.00371604
234	Jam3	0.184649	0.00372663
235	Gbx1	0.184608	0.00373458
236	Asb10	0.184608	0.00373458
237	Hsd17b13	0.184608	0.00373458
238	Kcne3	0.184608	0.00373458
239	Vnn1	0.184608	0.00373458
240	AW146154	0.184497	0.00375573
241	Scel	0.184466	0.00376155
242	Lars	0.184347	0.00378454
243	Faf1	0.183178	0.00401585
244	4930556M19Rik	0.182781	0.0040974
245	Anln	0.182728	0.00410828
246	Fanca	0.182661	0.00412234
247	Rab4a	0.182001	0.00426184
248	Exoc1	0.181842	0.00429606
249	Matn2	0.181622	0.00434371
250	Snx12	0.181397	0.00439321
251	Uba7	0.181173	0.00444285
252	Evc	0.181168	0.00444395
253	Mepce	0.181094	0.0044604
254	Wdr90	0.181079	0.00446384
255	Col4a2	0.181035	0.00447361
256	Ube3b	0.181014	0.00447834
257	Tbc1d22b	0.181004	0.00448045
258	Tbxas1	0.180853	0.00451462
259	Sde2	0.180845	0.0045164
260	Hist1h4j	0.180297	0.00464174
261	Mlh3	0.180175	0.00467003
262	Wsb1	0.180033	0.00470324
263	Gm7967	0.179828	0.00475145
264	Zfp972	0.179828	0.00475145
265	Gm44588	0.179828	0.00475145
266	Colq	0.179828	0.00475145
267	A330084C13Rik	0.179828	0.00475145
268	Cenpi	0.179828	0.00475145
269	Fam53c	0.1794	0.00485381
270	Gm10371	0.179397	0.00485461
271	Eif4b	0.179226	0.00489585
272	Slc5a12	0.17912	0.00492178
273	Rasal1	0.17912	0.00492178
274	Wdr66	0.17912	0.00492178
275	6030442E23Rik	0.17912	0.00492178
276	Gm44732	0.17912	0.00492178
277	Gm10385	0.17912	0.00492178
278	Mgat3	0.17912	0.00492178
279	Gm35576	0.17912	0.00492178
280	Gm17949	0.17912	0.00492178
281	Map3k11	0.179091	0.00492888
282	Snx10	0.179067	0.00493458
283	Thtpa	0.179054	0.00493777
284	Sec14l1	0.179038	0.0049419
285	Naa10	0.178894	0.0049772
286	Pigb	0.178762	0.00500996
287	Cdca3	0.178761	0.00501
288	Ppa2	0.178617	0.00504605
289	Ankrd54	0.178588	0.00505326
290	Mpp6	0.178361	0.00511019
291	Prim1	0.17835	0.00511297
292	1810059H22Rik	0.178342	0.00511511
293	Rmnd5a	0.178099	0.0051769
294	Cbr2	0.178081	0.00518136
295	Zfp82	0.177964	0.00521138
296	Mat2b	0.177938	0.00521811
297	Fam161a	0.177791	0.0052561
298	Wdr75	0.177781	0.00525869
299	Tmem218	0.177687	0.00528313
300	Pigf	0.177642	0.00529469
301	Ccnq	0.177584	0.00530989
302	Sorcs1	0.177391	0.0053606
303	Plk5	0.17727	0.00539259
304	9030624G23Rik	0.17727	0.00539259
305	Shtn1	0.17727	0.00539259
306	Tead1	0.177229	0.0054034
307	Gm45495	0.177147	0.00542523
308	Kcnb1	0.177073	0.00544491
309	Tmem41b	0.176658	0.00555712
310	Lsr	0.176647	0.00556004
311	Capn3	0.176513	0.00559651
312	Smc2os	0.176513	0.00559651
313	Gm10419	0.176513	0.00559651
314	Mn1	0.176513	0.00559651
315	Styxl1	0.176513	0.00559651
316	4833411C07Rik	0.176513	0.00559651
317	Zfp791	0.176513	0.00559651
318	Gm47071	0.176513	0.00559651
319	Pde8b	0.176513	0.00559651
320	Vmn2r124	0.176513	0.00559651
321	Ncoa1	0.17647	0.00560852
322	Loxl1	0.17643	0.00561937
323	Atg16l2	0.176349	0.0056417
324	Trio	0.176082	0.00571583
325	Nek2	0.176047	0.00572559
326	Suv39h2	0.175977	0.00574513
327	Slc29a1	0.175905	0.00576539
328	Tspyl3	0.175579	0.00585794
329	Rasa3	0.175541	0.00586891
330	Tmtc2	0.175405	0.00590769
331	Bphl	0.175347	0.0059245
332	Zfp319	0.175063	0.00600687
333	Pcdhga12	0.174939	0.00604307
334	AW554918	0.174928	0.00604653
335	Brf1	0.174875	0.00606196
336	Ldah	0.174664	0.00612453
337	Abca3	0.174492	0.00617579
338	Serpina9	0.174484	0.00617811
339	Map2	0.174386	0.00620755
340	Gm4876	0.174379	0.00620969
341	2310022B05Rik	0.174334	0.00622322
342	Rpain	0.173709	0.0064141
343	Ebp	0.173302	0.00654122
344	Tal1	0.173233	0.00656298
345	Lsp1	0.173178	0.00658053
346	Gstm5	0.173105	0.00660372
347	Tax1bp3	0.172983	0.00664241
348	Prrc2b	0.172837	0.00668925
349	Eif4e3	0.172825	0.00669323
350	Tiprl	0.172591	0.00676878
351	BC028528	0.172533	0.00678771
352	Dag1	0.172384	0.00683617
353	5730414N17Rik	0.172119	0.00692367
354	Saraf	0.17194	0.00698329
355	Ecrg4	0.171906	0.00699474
356	Shprh	0.171763	0.00704266
357	Xpo4	0.17166	0.00707747
358	Mical3	0.171549	0.00711489
359	6330415G19Rik	0.171437	0.00715319
360	A330023F24Rik	0.171433	0.00715447
361	Acbd3	0.171293	0.00720241
362	Rgs2	0.171279	0.00720707
363	Thumpd3	0.171088	0.00727302
364	Ppm1n	0.17093	0.007328
365	Slc35a5	0.170924	0.00732997
366	Adamts5	0.170905	0.00733689
367	Exosc4	0.170882	0.00734463
368	Rtl8b	0.170568	0.00745526
369	Cbfa2t2	0.170526	0.00747014
370	Gm34655	0.170255	0.0075667
371	Hdac11	0.170038	0.00764507
372	Cnot9	0.170032	0.00764733
373	D830026I12Rik	0.169976	0.00766768
374	Mtus1	0.16976	0.00774636
375	Tcp1	0.169702	0.00776763
376	Col1a2	0.169608	0.00780206
377	Tmem158	0.169524	0.00783333
378	Gm42517	0.169507	0.00783936
379	Trim12c	0.169446	0.00786198
380	Clip3	0.168972	0.00803988
381	Napepld	0.168895	0.008069
382	Nkain4	0.168878	0.00807573
383	Cacng7	0.168863	0.00808142
384	Ccdc62	0.168846	0.00808785
385	Pcgf6	0.168838	0.00809092
386	Ubr1	0.16876	0.00812066
387	Impact	0.168723	0.00813453
388	Rpl30	0.168554	0.0081995
389	Wnt5b	0.168439	0.00824408
390	Fbxw2	0.167489	0.00861929
391	Cmtr2	0.167311	0.00869139
392	Gbp5	0.167178	0.00874572
393	Ppm1d	0.167044	0.00880041
394	Fbxl19	0.166994	0.00882077
395	Stat5a	0.166982	0.00882573
396	Wasf3	0.166844	0.00888269
397	Nim1k	0.166839	0.0088849
398	Proca1	0.166686	0.00894833
399	Llgl1	0.166606	0.00898197
400	Tspan15	0.1666	0.00898431
401	Tnnt3	0.166518	0.00901864
402	Gm28499	0.166418	0.00906061
403	Cxcr4	0.166418	0.00906061
404	Sytl1	0.166418	0.00906061
405	Gm16348	0.166418	0.00906061
406	1700122E12Rik	0.166418	0.00906061
407	Hyls1	0.166418	0.00906061
408	Eid1	0.166409	0.00906432
409	Gm15972	0.166389	0.00907284
410	Ggta1	0.166307	0.00910759
411	Ifit1bl2	0.166172	0.00916502
412	1110020A21Rik	0.166137	0.0091798
413	Nhlrc3	0.165874	0.00929231
414	Dnajb14	0.165604	0.00940916
415	Etnk1	0.165501	0.00945433
416	Creld1	0.165388	0.00950394
417	Ring1	0.165382	0.00950659
418	Ms4a2	0.165163	0.00960335
419	Fbn1	0.165103	0.00962999
420	Pnmal2	0.164969	0.00968951
421	Dmxl1	0.164582	0.00986402
422	Farp2	0.164567	0.00987097
423	Fam171b	0.164291	0.00999703

## Sheet: Suppl. table 10.5_PEC-A2 neg
Suppl. table 10.5. scRNA-seq: Gene transcripts negatively correlated with Aldh1a2 in mouse PEC-A2
	symbol	correlation coefficient	pvalue
1	Malat1	-0.190097	0.000376981
2	Emilin1	-0.184038	0.000580952
3	Cdkn1a	-0.167537	0.00176469
4	Cldn11	-0.166268	0.00191435
5	Myo1e	-0.163595	0.00226856
6	Igfbp5	-0.162647	0.00240787
7	Lbh	-0.159228	0.00297739
8	Olfml3	-0.158921	0.0030341
9	Tmem47	-0.158617	0.00309117
10	Phactr2	-0.155781	0.00367304
11	Mill2	-0.151587	0.00471591
12	Cst12	-0.149568	0.00530731
13	Hsd11b1	-0.149125	0.00544576
14	Tcf21	-0.14729	0.00605449
15	Nphs1	-0.147106	0.00611847
16	Klf13	-0.14609	0.0064845
17	Polr3f	-0.145591	0.0066712
18	Usp53	-0.144416	0.00713026
19	Mt1	-0.14248	0.00794866
20	Ccar2	-0.141877	0.00821995
21	Fgl2	-0.141614	0.00834082
22	Col4a3	-0.140752	0.0087484
23	Mxra8	-0.139391	0.00942834
24	Gm2415	-0.139321	0.00946453
25	Tmem119	-0.1392	0.00952723
26	Rictor	-0.139034	0.00961424
27	Pqlc3	-0.138368	0.00996951

## Sheet: Suppl. table 10.6_PEC-A2 pos
Suppl. table 10.6. scRNA-seq: Gene transcripts positively correlated with Aldh1a2 in mouse PEC-A2
	symbol	correlation coefficient	pvalue
1	Aldh1a2	1	0
2	Hmgn2	0.286206	6.01906e-08
3	Impdh2	0.276912	1.65042e-07
4	Plxnb2	0.267385	4.46783e-07
5	Ddx17	0.254111	1.68061e-06
6	Gmpr	0.250367	2.41041e-06
7	Clu	0.243766	4.49052e-06
8	Rtn4	0.241257	5.66268e-06
9	Cenpt	0.234893	1.00833e-05
10	Tgm2	0.234023	1.08978e-05
11	Slit3	0.23361	1.13058e-05
12	Hacd3	0.231086	1.41323e-05
13	Stx12	0.227407	1.94786e-05
14	Lpcat2	0.22716	1.98977e-05
15	Snca	0.226149	2.17094e-05
16	Wsb1	0.225969	2.20487e-05
17	Ddah1	0.223649	2.6885e-05
18	Gm8104	0.223018	2.8367e-05
19	Slc25a11	0.220719	3.44379e-05
20	Stxbp6	0.220011	3.65405e-05
21	S100a11	0.219361	3.85787e-05
22	P2ry1	0.218938	3.99632e-05
23	Tspan33	0.217905	4.35422e-05
24	Anxa5	0.217152	4.63414e-05
25	Hoxb9	0.21697	4.70443e-05
26	Pdzk1ip1	0.216921	4.72312e-05
27	Tbca	0.216201	5.0116e-05
28	Slc39a13	0.216017	5.08827e-05
29	Neu1	0.215491	5.31237e-05
30	Bmp6	0.21347	6.26393e-05
31	Rdm1	0.211503	7.3427e-05
32	Max	0.211377	7.41741e-05
33	Slc25a4	0.211342	7.43836e-05
34	Msx1	0.209743	8.4544e-05
35	Rnf187	0.209176	8.84519e-05
36	Plscr2	0.208928	9.02122e-05
37	Usp48	0.207859	9.81885e-05
38	Katnal1	0.206734	0.000107289
39	Sacm1l	0.20652	0.000109107
40	Col4a1	0.20551	0.000118096
41	Cklf	0.204321	0.000129563
42	Rab6b	0.204047	0.000132345
43	Calr	0.20363	0.000136696
44	Brox	0.202146	0.000153294
45	Npy6r	0.202002	0.000154992
46	Ctsl	0.201691	0.000158741
47	Col18a1	0.201635	0.000159427
48	Spred2	0.20084	0.000169428
49	Scara3	0.200535	0.000173428
50	Tacstd2	0.19991	0.000181883
51	Pmpcb	0.199822	0.000183103
52	Epdr1	0.199449	0.000188363
53	Commd7	0.19943	0.000188636
54	Tox2	0.199245	0.000191304
55	Pgam1	0.197573	0.000217049
56	Psme1	0.196414	0.000236773
57	Sytl2	0.195777	0.000248309
58	Tnfaip8	0.195107	0.000260996
59	Cd24a	0.194704	0.000268926
60	Nkain4	0.194124	0.000280733
61	Phgdh	0.193959	0.000284178
62	Fkbp3	0.192963	0.000305832
63	Ensa	0.192874	0.000307828
64	Mrfap1	0.192787	0.000309794
65	Coro1c	0.192632	0.000313344
66	Palld	0.192587	0.00031438
67	Ptpn3	0.192297	0.000321141
68	Rsu1	0.191894	0.000330749
69	Kcnk12	0.191869	0.000331374
70	Hacd1	0.191465	0.000341286
71	Ppia	0.191073	0.00035119
72	Plp2	0.190939	0.000354637
73	Pepd	0.190504	0.00036601
74	Csnk2b	0.19044	0.000367739
75	Gstm2	0.189481	0.000394181
76	Rnpep	0.189453	0.000394976
77	Timm17b	0.188954	0.000409467
78	As3mt	0.188616	0.000419531
79	Mdh1	0.188552	0.000421461
80	Rnf113a1	0.188159	0.000433558
81	Suds3	0.188047	0.000437058
82	Gnpnat1	0.187962	0.000439714
83	Fzd4	0.187269	0.000462065
84	Id2	0.186893	0.000474645
85	Pnrc2	0.186856	0.000475892
86	Ppp1r13b	0.18637	0.000492665
87	Medag	0.186287	0.000495563
88	Dtnb	0.186283	0.000495704
89	Rab9	0.186069	0.000503317
90	B3glct	0.185582	0.000521001
91	4933412E12Rik	0.185285	0.000532085
92	Zfp455	0.185194	0.0005355
93	Eva1a	0.184609	0.000558098
94	Wdr1	0.184409	0.000565993
95	9130410C08Rik	0.184392	0.000566679
96	Cisd1	0.183851	0.000588638
97	Klhl7	0.183698	0.000595003
98	Rbp1	0.183589	0.000599569
99	Pdcd6ip	0.183537	0.000601779
100	Bex3	0.183508	0.000602977
101	C2	0.183369	0.000608898
102	Taldo1	0.183253	0.000613873
103	Morn2	0.183087	0.000621017
104	Fhl2	0.182736	0.000636459
105	Myl6	0.181396	0.000698604
106	Galns	0.181082	0.000713977
107	Nsrp1	0.180371	0.000749964
108	Capn1	0.180326	0.000752287
109	Ube3b	0.180228	0.000757345
110	Enpp5	0.179661	0.000787483
111	Pbxip1	0.179188	0.000813503
112	Vim	0.179128	0.000816835
113	Ankra2	0.179101	0.000818322
114	Ilk	0.17903	0.000822325
115	Abcg2	0.178485	0.000853559
116	Snrpd2	0.178471	0.000854385
117	Cox19	0.178369	0.000860328
118	Plppr1	0.1783	0.000864419
119	Mccc2	0.178203	0.000870135
120	Vps26c	0.177933	0.000886287
121	Ctnnb1	0.177584	0.000907572
122	Gm49201	0.177415	0.00091809
123	Vps54	0.17723	0.000929644
124	Cnn2	0.17723	0.00092967
125	Ntm	0.17711	0.000937247
126	Abhd16a	0.177066	0.000940051
127	Snta1	0.177027	0.000942533
128	Aif1l	0.176853	0.00095375
129	Dkk3	0.176687	0.000964506
130	Ncoa6	0.17662	0.00096891
131	Supt4a	0.176461	0.00097935
132	Ebp	0.176298	0.00099021
133	Nudt14	0.176214	0.000995803
134	Rab11fip2	0.176073	0.00100532
135	Rps2	0.176012	0.00100951
136	Heyl	0.175643	0.00103486
137	Cntnap3	0.17562	0.00103646
138	Pla2g10	0.17562	0.00103646
139	Lrrc74b	0.17562	0.00103646
140	Npw	0.17562	0.00103646
141	Serpinh1	0.175576	0.00103953
142	Rfx1	0.175369	0.00105413
143	Gm19426	0.175343	0.00105594
144	Emc10	0.175184	0.0010673
145	Clic1	0.174915	0.00108669
146	Ran	0.174861	0.00109066
147	Elavl1	0.174703	0.00110225
148	Zyx	0.174702	0.00110231
149	Rps6ka1	0.174411	0.00112401
150	Rpl29	0.174224	0.00113813
151	Tlr2	0.174175	0.00114185
152	2310009B15Rik	0.174096	0.00114792
153	Cobl	0.173977	0.00115707
154	F2rl1	0.173835	0.00116808
155	A630089N07Rik	0.17368	0.00118014
156	Setd2	0.173669	0.00118101
157	Fam3c	0.173611	0.00118557
158	Mkln1	0.173355	0.00120596
159	Csrp2	0.173156	0.00122204
160	Clta	0.17293	0.00124044
161	Tmed9	0.172874	0.00124509
162	Anxa3	0.172851	0.00124702
163	Glipr2	0.172605	0.00126746
164	Ankrd13a	0.17257	0.00127037
165	Prrc2a	0.172507	0.00127573
166	Tle5	0.172316	0.00129191
167	Hdac2	0.17212	0.00130877
168	Erc2	0.171807	0.00133611
169	Lrrc41	0.171749	0.00134122
170	Tdrkh	0.171534	0.00136029
171	Dynll1	0.171274	0.00138376
172	Gramd3	0.170681	0.00143868
173	Itpa	0.17066	0.00144069
174	Clcn2	0.170537	0.00145228
175	Sec13	0.170185	0.00148612
176	Prkcz	0.169633	0.00154059
177	Acot9	0.169191	0.00158554
178	Prpsap1	0.16909	0.00159605
179	Dag1	0.168599	0.00164762
180	Ube2w	0.16845	0.0016636
181	Anapc13	0.168227	0.00168786
182	Cdh16	0.168175	0.00169347
183	Ndufb5	0.168101	0.00170157
184	Pex3	0.168057	0.00170641
185	Fahd2a	0.167892	0.0017247
186	Spp1	0.167559	0.00176214
187	Ap1b1	0.167389	0.00178153
188	Ndufa8	0.16711	0.00181382
189	Nrip2	0.16707	0.0018185
190	Tmem171	0.166938	0.00183394
191	Polr3c	0.16693	0.00183491
192	Tpd52	0.166898	0.00183869
193	Cmpk1	0.16681	0.00184913
194	2700097O09Rik	0.166686	0.00186385
195	Etfa	0.166672	0.0018655
196	Trabd	0.16647	0.00188988
197	Eef1g	0.166404	0.00189782
198	Pcbd1	0.166287	0.00191203
199	Prpf19	0.166032	0.00194355
200	Nek4	0.165826	0.00196925
201	Snrpe	0.165826	0.00196929
202	Zfp974	0.165706	0.00198437
203	Lmcd1	0.165425	0.00202027
204	Cyb561d2	0.165422	0.00202056
205	Utp20	0.165287	0.00203808
206	2310061I04Rik	0.165091	0.00206352
207	Cpn1	0.164664	0.00212026
208	Npepl1	0.164181	0.00218614
209	Ackr3	0.164062	0.00220261
210	Arfgef1	0.163944	0.00221917
211	Sri	0.16393	0.00222112
212	Qars	0.163711	0.00225192
213	Scand1	0.163626	0.00226411
214	Samd9l	0.163584	0.00227003
215	Tsc22d1	0.163549	0.00227513
216	Comt	0.163368	0.00230119
217	Anp32b	0.162921	0.00236673
218	Prelid2	0.16289	0.00237144
219	Mon2	0.162839	0.002379
220	Itga1	0.162678	0.00240319
221	Fam91a1	0.162659	0.00240606
222	Endod1	0.162654	0.00240671
223	Gbe1	0.162371	0.00244973
224	Crygs	0.162131	0.0024869
225	Gins3	0.162129	0.00248722
226	Dera	0.161901	0.0025228
227	Gm26559	0.161798	0.00253914
228	Agfg2	0.161483	0.00258947
229	G930009F23Rik	0.161422	0.00259927
230	mt-Nd4	0.161352	0.00261077
231	Npnt	0.161074	0.0026563
232	4430402I18Rik	0.160936	0.00267914
233	Eif3j1	0.160613	0.00273334
234	Emg1	0.16052	0.00274905
235	Rida	0.160511	0.00275062
236	Ankrd1	0.16039	0.00277128
237	Hdac3	0.160302	0.00278653
238	Espn	0.160174	0.0028087
239	Dnajc15	0.160123	0.0028175
240	Fh1	0.160059	0.00282871
241	Wdr78	0.159888	0.00285874
242	Esd	0.15988	0.00286009
243	Uqcc2	0.159849	0.00286556
244	Ubxn1	0.159551	0.00291875
245	Fbf1	0.159368	0.00295192
246	Tm7sf3	0.159341	0.00295671
247	Hsbp1	0.159224	0.00297819
248	Bmi1	0.159201	0.00298229
249	Dcaf11	0.159163	0.00298927
250	Arhgap27	0.159088	0.00300312
251	Nfkbie	0.158619	0.00309084
252	Gbf1	0.158599	0.00309451
253	Dnajb4	0.158545	0.00310477
254	Kctd13	0.158502	0.00311306
255	Dctn3	0.15837	0.00313829
256	Rnf8	0.158364	0.00313955
257	Shisa4	0.158182	0.00317459
258	Ppp4r3b	0.15806	0.0031984
259	Mrpl51	0.157938	0.00322228
260	C230037L18Rik	0.157767	0.00325603
261	Bmp2	0.157573	0.0032949
262	Mxd1	0.157279	0.00335442
263	Ndufs4	0.157131	0.00338467
264	Gzmm	0.156859	0.00344113
265	Serpina9	0.156848	0.00344328
266	Atp6v1g1	0.156803	0.00345269
267	Dclk1	0.156786	0.00345641
268	H2-Ab1	0.156642	0.00348673
269	Aen	0.156572	0.00350152
270	Twsg1	0.156557	0.00350456
271	Mpc2	0.156465	0.00352427
272	Socs5	0.156444	0.00352877
273	Mrpl12	0.156125	0.00359754
274	Commd3	0.156118	0.00359899
275	Hspa5	0.156117	0.00359913
276	Lrrcc1	0.156081	0.00360711
277	Ninj1	0.15608	0.00360731
278	Sparc	0.156044	0.00361501
279	Cep85	0.156024	0.00361954
280	Klhdc2	0.155834	0.00366131
281	Styk1	0.155804	0.00366779
282	2810410L24Rik	0.155764	0.00367683
283	4833408A19Rik	0.155725	0.00368548
284	Irf2bpl	0.155724	0.00368559
285	Akap12	0.155638	0.00370483
286	Gm10501	0.155364	0.0037664
287	Pop4	0.155342	0.00377128
288	Arl5c	0.155323	0.00377577
289	Gm13010	0.155279	0.00378569
290	Gpc3	0.155162	0.00381246
291	AW046200	0.155123	0.00382129
292	Sox8	0.154943	0.00386301
293	Gpx1	0.154877	0.00387821
294	Nutf2-ps1	0.154843	0.0038861
295	Ecpas	0.154838	0.00388723
296	Rps10	0.154714	0.00391628
297	Smad2	0.154684	0.00392344
298	Tkt	0.15461	0.00394087
299	Myo18a	0.154546	0.00395593
300	Fads3	0.154448	0.00397918
301	Wdr92	0.154369	0.00399814
302	Trmt10b	0.154326	0.0040083
303	Manf	0.154314	0.00401125
304	Slc25a19	0.154233	0.00403079
305	Ccn5	0.153722	0.00415565
306	Pdgfd	0.153714	0.00415748
307	Vps26b	0.153678	0.00416642
308	Atox1	0.15362	0.00418088
309	Adam4	0.153445	0.00422476
310	Eef1b2	0.153423	0.00423027
311	Atp5d	0.153412	0.00423308
312	Calm1	0.153382	0.00424063
313	Fbxo10	0.153234	0.00427819
314	Tmem9	0.15316	0.00429688
315	Creld2	0.153017	0.00433368
316	Pcdhb17	0.152849	0.00437711
317	Kit	0.152836	0.00438041
318	Pfdn1	0.152749	0.00440307
319	Magohb	0.152521	0.00446286
320	Pafah1b1	0.152509	0.00446603
321	Fam136a	0.152391	0.00449746
322	Atp2a2	0.152386	0.00449868
323	Edf1	0.152336	0.00451202
324	Ergic3	0.152279	0.00452739
325	Ppp1r15b	0.152227	0.00454116
326	Elf1	0.152143	0.00456383
327	Kdelr1	0.151882	0.00463465
328	Trabd2b	0.151652	0.00469789
329	Npy2r	0.15162	0.00470682
330	Tma7	0.151554	0.0047251
331	Uncx	0.151539	0.00472933
332	Nr2c1	0.151512	0.00473664
333	Tpm2	0.151328	0.00478839
334	Acpp	0.151318	0.00479114
335	Tspan8	0.151225	0.00481737
336	Clns1a	0.15095	0.00489576
337	Mfge8	0.150883	0.00491495
338	Lrwd1	0.150827	0.00493131
339	Mrps7	0.150733	0.00495838
340	Mdk	0.150503	0.00502573
341	Scin	0.150454	0.00504014
342	Sumo2	0.15045	0.00504141
343	Saraf	0.150277	0.00509246
344	Trip6	0.150256	0.00509885
345	Psmb6	0.150235	0.00510515
346	Fam160b2	0.150186	0.00511956
347	Fank1	0.15004	0.00516348
348	Ccdc92	0.15003	0.0051666
349	Zfp641	0.14993	0.00519671
350	Zbtb8a	0.149849	0.00522141
351	Cp	0.149819	0.00523037
352	Polr2g	0.149429	0.00535049
353	Gm49179	0.149424	0.00535209
354	Cetn2	0.14938	0.00536572
355	Upk3b	0.149216	0.00541705
356	Gk	0.149188	0.00542602
357	1700123O20Rik	0.14905	0.00546967
358	Aass	0.148958	0.00549874
359	Tln1	0.1489	0.00551738
360	Cish	0.148789	0.00555309
361	Hnrnpa2b1	0.148587	0.00561841
362	Ptpn21	0.148537	0.00563467
363	Plin3	0.148452	0.0056623
364	Trmt5	0.148333	0.00570153
365	Lipo3	0.148256	0.0057268
366	Ggh	0.148197	0.00574647
367	Frrs1	0.148119	0.00577215
368	Zfyve21	0.147758	0.00589361
369	Eif3d	0.147735	0.00590127
370	Skida1	0.147703	0.00591215
371	Acadm	0.147572	0.00595697
372	Acta2	0.147449	0.00599934
373	Fem1c	0.147283	0.00605683
374	Ucp2	0.147253	0.00606705
375	Dync2li1	0.147069	0.00613177
376	S100a16	0.147045	0.0061399
377	Tpi1	0.146869	0.00620232
378	Fbrsl1	0.146808	0.00622396
379	Eef1a1	0.146777	0.00623492
380	Slc16a1	0.146768	0.00623827
381	Psmb2	0.146627	0.00628861
382	Fra10ac1	0.146569	0.00630957
383	Tmsb15b1	0.146421	0.0063633
384	Arhgap29	0.146317	0.00640112
385	Zdhhc18	0.146255	0.00642382
386	Hadh	0.146251	0.00642531
387	Csf1r	0.146173	0.00645376
388	Ptms	0.146126	0.0064713
389	Gm10076	0.14606	0.00649571
390	Dusp10	0.146018	0.00651131
391	Ears2	0.14594	0.00654021
392	Slc9a3r1	0.145668	0.00664222
393	Ccdc97	0.145639	0.00665313
394	Abr	0.145599	0.00666818
395	D630014O11Rik	0.145587	0.00667275
396	Cetn4	0.14532	0.00677474
397	Ifi27	0.145295	0.00678436
398	1810037I17Rik	0.145247	0.00680284
399	Slc6a8	0.145188	0.00682568
400	Apela	0.145021	0.00689081
401	Prr5l	0.144934	0.00692467
402	Tjp1	0.144919	0.00693042
403	Nlgn2	0.144909	0.00693437
404	Zbed3	0.144908	0.00693493
405	Epb41	0.144752	0.00699632
406	Grb14	0.144747	0.00699816
407	Chchd4	0.144697	0.00701809
408	Plscr3	0.144514	0.00709101
409	Csnk1g2	0.144467	0.00710997
410	Ddx20	0.144433	0.00712366
411	Lage3	0.144344	0.00715947
412	Tmeff1	0.144269	0.00718985
413	Twist2	0.144265	0.00719147
414	Tpm1	0.144233	0.0072046
415	Cxcl10	0.144205	0.00721586
416	Ppp1ca	0.144175	0.00722807
417	Tgif2	0.144133	0.00724508
418	Thbs1	0.144131	0.00724582
419	Cript	0.143903	0.00733957
420	Wdr12	0.143883	0.00734791
421	Slc36a4	0.143856	0.00735893
422	Ptp4a3	0.143854	0.00735994
423	D030056L22Rik	0.143772	0.00739366
424	Reep5	0.143742	0.00740646
425	Pigu	0.143736	0.00740894
426	Med27	0.143582	0.00747306
427	Gm20721	0.143526	0.00749674
428	Rdh13	0.14344	0.0075331
429	Smim1	0.143327	0.00758075
430	Copb2	0.143269	0.00760559
431	Nuak2	0.14324	0.00761804
432	Gm26802	0.143134	0.0076634
433	Sppl3	0.143103	0.00767682
434	Rps13	0.14305	0.00769927
435	Cd14	0.142961	0.00773767
436	Fsd1	0.142942	0.00774619
437	Fkbp9	0.142843	0.00778899
438	Arhgdia	0.142832	0.00779384
439	Gm47101	0.142813	0.00780212
440	Ccdc50	0.142667	0.0078661
441	Med28	0.142662	0.0078681
442	Nelfe	0.142619	0.00788733
443	Ctnnd1	0.142537	0.00792336
444	Glg1	0.142442	0.00796564
445	Pcmt1	0.14238	0.00799315
446	Dnttip1	0.142354	0.00800447
447	Zbtb8b	0.14225	0.00805128
448	Pex6	0.142222	0.00806355
449	Nt5c3b	0.142206	0.008071
450	H2afy2	0.142201	0.008073
451	Nedd4	0.142186	0.00808014
452	Pds5a	0.142117	0.00811099
453	Pbdc1	0.142114	0.00811241
454	Kank2	0.141975	0.00817544
455	Tmem254c	0.141953	0.00818528
456	Eif2s1	0.141917	0.00820153
457	Bcl2l13	0.141912	0.00820416
458	Rybp	0.141904	0.00820781
459	Mgat1	0.141814	0.00824893
460	Gstt1	0.141786	0.00826155
461	Ten1	0.141664	0.00831794
462	Fam98a	0.141566	0.00836321
463	Cpped1	0.141521	0.00838408
464	Ubl4a	0.14145	0.00841736
465	Jkamp	0.141434	0.00842464
466	Coq8a	0.141238	0.00851655
467	Pebp1	0.141029	0.00861583
468	Nid2	0.140992	0.00863347
469	Mfap1a	0.140957	0.00865004
470	Cyc1	0.140824	0.00871401
471	Gpt2	0.140726	0.00876127
472	Gcat	0.140627	0.00880924
473	Cggbp1	0.140551	0.00884618
474	Man2c1	0.140482	0.00887968
475	Arl15	0.140403	0.00891845
476	Gm12500	0.140402	0.00891894
477	Amfr	0.140399	0.00892058
478	Zfp707	0.140339	0.00894978
479	Msn	0.140338	0.00895044
480	Fkbp4	0.140266	0.00898608
481	Gm3892	0.140153	0.00904216
482	Zfp395	0.140139	0.00904911
483	P2rx6	0.140137	0.00904998
484	Grin2d	0.139979	0.00912895
485	Mus81	0.139952	0.00914248
486	Ermard	0.139911	0.00916306
487	Sppl2b	0.139887	0.00917535
488	Sgtb	0.139884	0.00917685
489	Dld	0.139847	0.00919529
490	Slc15a2	0.139831	0.00920337
491	Ccdc25	0.139809	0.00921469
492	Rpa2	0.139806	0.00921618
493	Egln2	0.139793	0.00922281
494	Rps20	0.139726	0.00925673
495	Gm14285	0.139677	0.00928155
496	Krt79	0.139677	0.00928155
497	Slc15a3	0.139677	0.00928155
498	Ice2	0.139661	0.00928994
499	Snx6	0.139593	0.00932428
500	Tmsb10	0.139502	0.00937098
501	Haus7	0.139345	0.0094521
502	Cdc42	0.139342	0.00945323
503	Gm37986	0.139178	0.00953856
504	9330160F10Rik	0.13913	0.00956366
505	Clic4	0.139102	0.00957863
506	Ndufs6	0.139055	0.00960314
507	Cops2	0.139021	0.00962083
508	Tbce	0.138972	0.00964661
509	Tjp2	0.138905	0.00968183
510	Pkhd1	0.138895	0.00968745
511	Uxs1	0.138675	0.00980412
512	Scn8a	0.13864	0.0098228
513	Emd	0.138493	0.00990198
514	Steap1	0.138491	0.00990294
515	Lratd1	0.138475	0.0099117

## Sheet: Supp. table 10.7_PEC-A3 neg
Suppl. table 10.7. scRNA-seq: Gene transcripts negatively correlated with Aldh1a2 in mouse PEC-A3
	symbol	correlation coefficient	pvalue
1	Pmepa1	-0.567283	2.13536e-05
2	Atp1b1	-0.488598	0.000368136
3	Anp32e	-0.476699	0.000534671
4	Acbd5	-0.47579	0.000549839
5	Hnrnph1	-0.447914	0.00124973
6	Mdc1	-0.434409	0.00181584
7	Ahnak	-0.421273	0.00257452
8	Anln	-0.418153	0.00279146
9	Bola3	-0.416788	0.00289133
10	Tmem63b	-0.416567	0.00290778
11	Nek2	-0.415436	0.00299335
12	Cops9	-0.411847	0.00327987
13	Iqgap1	-0.409176	0.00350848
14	Ubac1	-0.399823	0.00442325
15	Gclc	-0.399463	0.00446231
16	Cacul1	-0.396581	0.00478602
17	Arhgap18	-0.393518	0.00515224
18	Cenpf	-0.39338	0.00516935
19	Esrra	-0.391641	0.00538871
20	Zbtb7a	-0.389562	0.00566144
21	Atp5g1	-0.38909	0.00572505
22	Wls	-0.38787	0.00589243
23	Hspa9	-0.387693	0.00591702
24	Rsbn1	-0.387494	0.00594479
25	Ss18l2	-0.381893	0.00677496
26	Gsto1	-0.381629	0.00681639
27	Ptbp3	-0.380458	0.00700325
28	Trak2	-0.379273	0.00719667
29	Gas2l3	-0.378213	0.00737369
30	Snx27	-0.376627	0.00764547
31	Pdik1l	-0.376585	0.00765279
32	Tex2	-0.376066	0.00774377
33	Rabgef1	-0.376004	0.00775471
34	Hnrnpa0	-0.370379	0.00880302
35	Ulk2	-0.369083	0.00906112
36	Pptc7	-0.368775	0.00912351
37	Mcl1	-0.368565	0.0091662
38	Wapl	-0.365142	0.00988672

## Sheet: Suppl. table 10.8_PEC-A3 pos
Suppl. table 10.8. scRNA-seq: Gene transcripts positively correlated with Aldh1a2 in mouse PEC-A3
	symbol	correlation coefficient	pvalue
1	Aldh1a2	1	0
2	9530068E07Rik	0.628226	1.34779e-06
3	Litaf	0.591855	7.50023e-06
4	Fcgrt	0.578658	1.3295e-05
5	Wnt16	0.570906	1.83976e-05
6	Lxn	0.567797	2.09099e-05
7	Ctsl	0.557987	3.10523e-05
8	Adprh	0.55421	3.60399e-05
9	Sirt7	0.546214	4.9113e-05
10	Nrp1	0.543588	5.42731e-05
11	Arl1	0.542055	5.75115e-05
12	Nmi	0.541743	5.81925e-05
13	Ncbp2	0.541677	5.83362e-05
14	Crbn	0.536202	7.15707e-05
15	Enpep	0.534746	7.55249e-05
16	Spry1	0.533076	8.03053e-05
17	H3f3a	0.529279	9.22213e-05
18	Cep295nl	0.529008	9.31301e-05
19	Ciao1	0.526193	0.000103072
20	Itpa	0.519742	0.000129611
21	Irx3	0.518244	0.000136605
22	Nudt1	0.515847	0.00014851
23	Nemp2	0.514329	0.000156532
24	Gm16133	0.513662	0.000160179
25	Zfp521	0.513118	0.000163213
26	Dnmbp	0.511324	0.000173587
27	Psmb8	0.510888	0.000176196
28	Ergic3	0.509273	0.000186181
29	Kcnk12	0.507967	0.000194622
30	Foxc2	0.505843	0.000209106
31	Top3a	0.504582	0.000218159
32	Heyl	0.504452	0.000219106
33	Tmod1	0.504206	0.000220921
34	Hmgn2	0.503342	0.000227405
35	Rpl10	0.500848	0.00024709
36	Commd10	0.500533	0.000249684
37	Marcksl1	0.499167	0.000261215
38	Serp2	0.498792	0.000264463
39	Cdh6	0.498549	0.000266594
40	Arf4	0.496985	0.00028065
41	Maged2	0.496923	0.000281222
42	Siva1	0.496435	0.000285746
43	Rab30	0.495919	0.000290604
44	Tubg1	0.494634	0.000303039
45	Phf5a	0.49366	0.000312778
46	Scrn1	0.493393	0.000315497
47	Rpl18a	0.493209	0.000317387
48	Cd302	0.492364	0.000326184
49	Epn3	0.492226	0.000327645
50	Cxxc4	0.492177	0.000328165
51	Slc25a4	0.491815	0.000332016
52	Gmpr	0.49165	0.000333788
53	Tmem191c	0.490509	0.000346276
54	Psmd9	0.489592	0.000356609
55	Abcd4	0.489378	0.00035906
56	Cdk4	0.489124	0.000361995
57	Clmp	0.486888	0.000388737
58	Mxra8	0.485838	0.000401906
59	Tfg	0.485809	0.000402281
60	Cenph	0.485431	0.000407114
61	Gm12216	0.485187	0.000410268
62	Col6a2	0.484028	0.000425558
63	Iah1	0.482441	0.000447315
64	Mrps27	0.48204	0.000452966
65	Gins1	0.481628	0.000458836
66	Fhl1	0.481492	0.000460801
67	Bicdl1	0.481286	0.000463769
68	Ppp1ca	0.481128	0.00046607
69	2410006H16Rik	0.479515	0.00049007
70	Golph3l	0.479492	0.000490422
71	Ptafr	0.479265	0.000493901
72	Nub1	0.478034	0.000513094
73	Gnai2	0.477818	0.000516541
74	Cops3	0.477482	0.00052193
75	Wwp2	0.476791	0.000533172
76	Cdh11	0.476653	0.000535435
77	Ncam1	0.47662	0.000535989
78	Otulinl	0.475072	0.00056208
79	Gm34455	0.474352	0.000574614
80	Faap20	0.474152	0.00057814
81	Eef1a1	0.473616	0.000587676
82	Kcnk5	0.473519	0.000589417
83	Kdelr1	0.473275	0.000593826
84	Cacna1g	0.473158	0.000595948
85	Caprin2	0.473045	0.000597993
86	Tgds	0.469682	0.000662166
87	Srd5a1	0.468935	0.000677223
88	Nedd8	0.466401	0.000730648
89	Plbd1	0.465286	0.000755341
90	Serf1	0.464635	0.00077011
91	Csdc2	0.463265	0.000802005
92	Gnl1	0.463234	0.00080274
93	Gm26802	0.462866	0.000811534
94	Praf2	0.462756	0.000814165
95	4930513N10Rik	0.462071	0.000830788
96	Tipin	0.461773	0.000838114
97	Phlda3	0.461601	0.000842369
98	Uvrag	0.459716	0.000890251
99	Supt4a	0.459558	0.000894371
100	Itgae	0.4593	0.000901141
101	Tecr	0.458182	0.000931017
102	Anp32a	0.458165	0.000931469
103	Txndc12	0.458059	0.000934371
104	Adh5	0.457633	0.000946009
105	Mad2l2	0.456917	0.000965886
106	Lrwd1	0.456362	0.000981559
107	3830406C13Rik	0.456193	0.000986373
108	Eva1b	0.45581	0.000997364
109	Adamtsl4	0.455784	0.000998095
110	Polr1c	0.455348	0.00101075
111	Capg	0.454905	0.00102377
112	Sag	0.45421	0.00104445
113	Orai3	0.454183	0.00104528
114	2610301B20Rik	0.453724	0.00105914
115	Rpsa	0.453218	0.00107464
116	Ppie	0.452991	0.00108166
117	Cd81	0.452961	0.0010826
118	Nap1l4	0.451605	0.00112542
119	Rpl10a	0.451362	0.00113324
120	Hoxb9	0.451153	0.00114002
121	Ddx1	0.450413	0.00116431
122	Zfp623	0.449916	0.00118086
123	Rpl22l1	0.449806	0.00118455
124	Zfp874a	0.449632	0.00119044
125	Dusp15	0.448215	0.00123916
126	Igf1	0.447401	0.00126795
127	Tasp1	0.44709	0.0012791
128	Gbp2	0.446383	0.00130482
129	Ubb	0.446092	0.00131553
130	Zfp943	0.44595	0.00132078
131	Zfp865	0.445614	0.00133328
132	Apeh	0.444933	0.00135896
133	Paip2	0.444236	0.00138569
134	Nbdy	0.443163	0.00142775
135	Prnp	0.442558	0.00145196
136	Isyna1	0.441656	0.00148876
137	Ddx59	0.441545	0.00149334
138	Serpinh1	0.440809	0.00152406
139	Btd	0.440708	0.00152832
140	Vcam1	0.440267	0.00154705
141	Apbb1	0.440149	0.00155207
142	Plat	0.439849	0.00156499
143	Ilkap	0.439361	0.00158615
144	Hoxa11os	0.439277	0.00158981
145	H3f3b	0.438879	0.00160729
146	Sec11a	0.438841	0.00160898
147	Lsp1	0.438537	0.00162249
148	Ap3s2	0.438156	0.00163952
149	Phtf1	0.438099	0.00164206
150	Ormdl1	0.437753	0.0016577
151	Defb25	0.437732	0.00165868
152	Adcy10	0.437732	0.00165868
153	Fam71a	0.437732	0.00165868
154	Lhx6	0.437732	0.00165868
155	Gm14002	0.437732	0.00165868
156	Bpi	0.437732	0.00165868
157	L3mbtl1	0.437732	0.00165868
158	Zfp970	0.437732	0.00165868
159	Cyp7b1	0.437732	0.00165868
160	1700013F07Rik	0.437732	0.00165868
161	Asb10	0.437732	0.00165868
162	Poln	0.437732	0.00165868
163	Gm33609	0.437732	0.00165868
164	Iqcd	0.437732	0.00165868
165	9330158H04Rik	0.437732	0.00165868
166	H19	0.437732	0.00165868
167	Gm45570	0.437732	0.00165868
168	Zfp882	0.437732	0.00165868
169	Lyl1	0.437732	0.00165868
170	Gm45353	0.437732	0.00165868
171	Gm47328	0.437732	0.00165868
172	4933428P19Rik	0.437732	0.00165868
173	Gzmm	0.437732	0.00165868
174	Ttc41	0.437732	0.00165868
175	Anks1b	0.437732	0.00165868
176	1110019B22Rik	0.437732	0.00165868
177	Otx1	0.437732	0.00165868
178	1700093K21Rik	0.437732	0.00165868
179	Gm39822	0.437732	0.00165868
180	Fbxw10	0.437732	0.00165868
181	6330403K07Rik	0.437732	0.00165868
182	Grhl1	0.437732	0.00165868
183	Gpr135	0.437732	0.00165868
184	AK157302	0.437732	0.00165868
185	D130043K22Rik	0.437732	0.00165868
186	Gm40841	0.437732	0.00165868
187	Crhbp	0.437732	0.00165868
188	Gm32004	0.437732	0.00165868
189	Gm10734	0.437732	0.00165868
190	Gm5464	0.437732	0.00165868
191	Lgals2	0.437732	0.00165868
192	Nckap5los	0.437732	0.00165868
193	Abi3bp	0.437732	0.00165868
194	Dynlt1c	0.437732	0.00165868
195	Gm49871	0.437732	0.00165868
196	Kcnk7	0.437732	0.00165868
197	Gng3	0.437732	0.00165868
198	Sorcs3	0.437732	0.00165868
199	Dgkd	0.437476	0.00167032
200	Plscr1	0.437451	0.0016715
201	Notch3	0.437044	0.00169019
202	Pex12	0.436756	0.00170353
203	Gpsm3	0.436586	0.00171144
204	Gfer	0.436265	0.0017265
205	Naa25	0.435437	0.00176585
206	Tspan4	0.434837	0.00179485
207	Cog2	0.433701	0.00185096
208	Wnt5a	0.433512	0.00186047
209	Gng2	0.433341	0.00186906
210	Nim1k	0.433107	0.00188092
211	Eya4	0.432971	0.00188784
212	Rpl15	0.432959	0.00188844
213	Zeb2os	0.432535	0.00191018
214	2900052L18Rik	0.432535	0.00191018
215	Atg10	0.432334	0.00192053
216	Slc35a4	0.432042	0.00193572
217	Rps4x	0.431187	0.00198071
218	Stc2	0.430292	0.0020288
219	Tceal3	0.429612	0.00206603
220	Hoxaas3	0.429389	0.0020784
221	Nrip2	0.429128	0.00209292
222	Fkbp9	0.428732	0.0021151
223	Tnfaip8	0.428412	0.00213319
224	Plekhg5	0.428365	0.0021359
225	Ppm1f	0.428161	0.00214752
226	Prim1	0.428054	0.00215363
227	Fjx1	0.427689	0.00217461
228	Prdx2	0.426902	0.00222048
229	Ctxn1	0.425989	0.0022748
230	Gm49085	0.42592	0.00227895
231	Pon2	0.425749	0.00228931
232	Selenon	0.425387	0.00231127
233	Ssh3	0.424912	0.00234036
234	Arpc1b	0.424743	0.00235083
235	Exog	0.424204	0.00238441
236	Itm2c	0.424174	0.00238625
237	Dusp14	0.42239	0.00250051
238	Mmp14	0.421526	0.00255755
239	Vit	0.421384	0.00256706
240	Svbp	0.421304	0.00257241
241	Yipf2	0.421081	0.00258739
242	Inip	0.420741	0.00261039
243	H2afy2	0.420572	0.00262187
244	Rpl9	0.420007	0.00266067
245	Arl16	0.419866	0.00267044
246	Polg2	0.419601	0.00268882
247	Sin3b	0.419601	0.00268882
248	1600027J07Rik	0.419432	0.00270063
249	Impdh2	0.418833	0.00274284
250	Rasl11b	0.418741	0.0027494
251	Naga	0.418607	0.00275888
252	Gtf2h5	0.417855	0.00281301
253	Ndor1	0.417044	0.00287234
254	Cfap300	0.416638	0.00290254
255	Pbxip1	0.416118	0.0029415
256	Mrps21	0.415987	0.00295143
257	Snrpg	0.41581	0.00296483
258	Tarsl2	0.415695	0.00297359
259	Rpa3	0.414812	0.00304151
260	Limd2	0.414498	0.00306604
261	Eif3h	0.414419	0.00307223
262	Stk40	0.413672	0.00313132
263	Stxbp3	0.413065	0.00318004
264	Trappc4	0.413	0.00318528
265	Snrpa	0.412816	0.00320024
266	Mrpl45	0.412329	0.00324002
267	Tcea3	0.411861	0.00327872
268	Map4k1	0.411836	0.00328075
269	Fam89b	0.411599	0.00330054
270	Rplp0	0.411527	0.00330651
271	Grcc10	0.411147	0.00333847
272	Gm10371	0.410671	0.00337883
273	Hilpda	0.410393	0.00340259
274	Pofut2	0.410301	0.00341048
275	Ssu72	0.40995	0.00344077
276	Pbx1	0.408963	0.00352731
277	Cdc45	0.408924	0.00353068
278	Bag2	0.408646	0.00355541
279	U2af1l4	0.408512	0.00356737
280	Rtl6	0.408481	0.00357017
281	Med17	0.407902	0.00362236
282	Nrm	0.407509	0.00365815
283	Dag1	0.407123	0.00369356
284	Zfp277	0.40656	0.0037458
285	2810457G06Rik	0.406269	0.00377312
286	Eif4h	0.406068	0.00379196
287	Col6a1	0.405966	0.00380164
288	Ecm1	0.405922	0.00380585
289	Gnb2	0.405798	0.00381757
290	Gm37612	0.405612	0.00383524
291	Ptma	0.405319	0.00386331
292	Maged1	0.404788	0.00391451
293	Evl	0.404712	0.0039219
294	Hist1h2ae	0.404214	0.00397056
295	Ywhaq	0.403959	0.00399567
296	Zfp688	0.403383	0.00405298
297	Zfp580	0.402998	0.00409172
298	Fndc5	0.402664	0.00412546
299	Clic1	0.402389	0.00415351
300	Rpl39	0.402237	0.00416912
301	Tmub2	0.401977	0.00419585
302	Apoc1	0.401652	0.00422951
303	Exd2	0.4016	0.00423493
304	AU040320	0.401526	0.00424255
305	Eif3d	0.401484	0.00424696
306	Spcs2	0.401281	0.00426817
307	Ndn	0.400684	0.00433108
308	Rcn1	0.400069	0.00439682
309	Ttc23	0.399942	0.00441041
310	Nsmce1	0.399537	0.00445426
311	Nubpl	0.399516	0.0044566
312	Stk25	0.399388	0.00447051
313	Gtf3c2	0.399022	0.00451059
314	Rpl17	0.397772	0.00464983
315	Lncpint	0.397219	0.00471256
316	Acd	0.397176	0.00471752
317	Snrnp200	0.396722	0.00476962
318	Rps19	0.396069	0.00484557
319	Eif3e	0.395128	0.0049568
320	Rint1	0.394975	0.00497507
321	Serping1	0.394256	0.0050618
322	Zfp358	0.394219	0.00506636
323	0610010K14Rik	0.393568	0.00514608
324	Eya2	0.393455	0.00516011
325	Gm15895	0.393196	0.00519216
326	Capns1	0.393011	0.00521525
327	2310009B15Rik	0.392655	0.00525977
328	Pole	0.392615	0.00526483
329	Rtl8b	0.392427	0.0052885
330	Eef2	0.391572	0.00539756
331	Polq	0.391183	0.00544771
332	Nmral1	0.391101	0.00545841
333	Rpl3	0.390939	0.00547948
334	Cdc16	0.390281	0.00556581
335	Mxra7	0.390099	0.00558984
336	Lgals4	0.390052	0.0055962
337	Hoxb7	0.389991	0.0056043
338	Slc29a1	0.389982	0.0056055
339	Slc15a3	0.389944	0.00561044
340	Fip1l1	0.389832	0.00562538
341	Pold2	0.389748	0.00563658
342	Mgmt	0.389728	0.0056393
343	Mknk2	0.389633	0.00565199
344	Wnt4	0.389418	0.00568078
345	Ik	0.389143	0.00571789
346	Cyb5r3	0.388952	0.00574376
347	Usf1	0.388508	0.00580436
348	Myg1	0.388208	0.00584568
349	Gm2415	0.387864	0.00589321
350	Kctd12	0.387858	0.0058941
351	Mageh1	0.387739	0.00591055
352	Tspan8	0.387549	0.00593711
353	Ift27	0.387169	0.00599041
354	Rbmx	0.387145	0.00599386
355	Cope	0.387019	0.00601156
356	Tapbp	0.386963	0.00601941
357	Rbp1	0.386845	0.00603626
358	Trp53	0.386456	0.00609155
359	Dcaf13	0.386356	0.00610593
360	Rbm22	0.385873	0.00617534
361	Ly6e	0.385773	0.00618982
362	Dip2b	0.385066	0.00629307
363	Pcbp3	0.385047	0.00629593
364	Tmem88	0.38462	0.0063589
365	Msl3l2	0.384394	0.0063925
366	Gins2	0.384286	0.0064087
367	Farsa	0.383763	0.00648728
368	Rab13	0.383485	0.00652928
369	Zfyve21	0.383381	0.00654518
370	Yju2	0.382687	0.00665145
371	Rabep2	0.382442	0.00668926
372	Tk1	0.382425	0.00669195
373	Adrm1	0.382349	0.00670381
374	Rpusd4	0.38218	0.00673
375	Plxdc1	0.382002	0.00675786
376	1810058I24Rik	0.3818	0.00678954
377	Nucb2	0.381785	0.00679186
378	Raly	0.381426	0.00684854
379	Zfp1	0.381163	0.00689021
380	Brca1	0.381025	0.00691224
381	Spg21	0.380913	0.00693004
382	Ppid	0.380748	0.00695647
383	1110004F10Rik	0.380132	0.00705593
384	Sdf2	0.380077	0.00706495
385	H2-Aa	0.379805	0.0071092
386	Timp2	0.379698	0.00712683
387	Zkscan6	0.379496	0.00715984
388	R3hdml	0.379395	0.00717649
389	Tfe3	0.379072	0.00722998
390	Dut	0.379057	0.00723243
391	Adam30	0.378653	0.00729975
392	Ska1	0.378441	0.00733523
393	Bcl7c	0.378362	0.00734856
394	Pkm	0.378242	0.0073687
395	Sbds	0.378088	0.00739476
396	Vasp	0.378072	0.00739747
397	Psma6	0.378037	0.00740338
398	Anapc4	0.377858	0.00743386
399	Slc16a3	0.377062	0.00757022
400	Btf3	0.377017	0.0075779
401	Tro	0.376631	0.0076448
402	Utp11	0.376516	0.00766493
403	Ccdc103	0.376038	0.00774879
404	Cdk5rap3	0.375652	0.00781695
405	Fam13c	0.375063	0.00792217
406	Ddost	0.374959	0.00794089
407	Osr2	0.374111	0.00809465
408	Pramef8	0.374022	0.00811103
409	Srfbp1	0.373851	0.00814239
410	Edem3	0.373807	0.00815048
411	Paqr3	0.373796	0.00815253
412	Polr2g	0.373531	0.00820146
413	Anxa5	0.373213	0.00826036
414	Mthfsl	0.373194	0.00826393
415	Pdzd2	0.373117	0.00827837
416	Magee1	0.372999	0.0083004
417	Rpp30	0.372939	0.00831153
418	Ube2v1	0.372771	0.00834305
419	Glb1	0.372534	0.00838774
420	Tmem100	0.372419	0.0084094
421	Tle5	0.37211	0.00846803
422	Tatdn3	0.371993	0.00849035
423	Prorsd1	0.371874	0.00851313
424	Vhl	0.371774	0.00853222
425	Ube2l3	0.371643	0.00855721
426	H2-Ab1	0.371492	0.00858632
427	Spcs1	0.371426	0.00859905
428	Rab40c	0.371386	0.00860668
429	Dad1	0.371055	0.00867089
430	Rab6a	0.370923	0.00869644
431	Fgfr1	0.370622	0.00875529
432	Bend7	0.370164	0.00884532
433	Hcn2	0.370164	0.00884532
434	Npdc1	0.369958	0.00888614
435	Rps3	0.369826	0.00891226
436	Rfc2	0.369703	0.00893677
437	Rnf180	0.369594	0.00895853
438	Rad51d	0.369464	0.00898452
439	Rpl7l1	0.369404	0.00899663
440	Shoc2	0.369166	0.00904442
441	Rps7	0.3688	0.00911829
442	Dus3l	0.368729	0.00913277
443	Bzw2	0.368488	0.00918177
444	Tmem109	0.368464	0.00918669
445	Srsf3	0.368405	0.00919883
446	Rps6kc1	0.368381	0.00920376
447	Ccdc126	0.368265	0.00922734
448	Nop53	0.368186	0.00924359
449	Tpm3	0.368057	0.00927004
450	1700056E22Rik	0.368034	0.00927495
451	Mapk3	0.367841	0.0093147
452	Mypop	0.367635	0.00935727
453	Mien1	0.367587	0.00936735
454	Loxl1	0.367353	0.00941589
455	Psmb2	0.367212	0.00944541
456	Gramd1a	0.366919	0.00950682
457	Zscan2	0.366882	0.0095146
458	Gm12843	0.366847	0.00952207
459	Zfp454	0.366847	0.00952207
460	Selenom	0.366755	0.00954142
461	Tsta3	0.366559	0.00958272
462	Txndc5	0.366535	0.00958788
463	Osbpl2	0.366402	0.00961608
464	Tm9sf1	0.36576	0.00975315
465	Pmm1	0.36571	0.00976385
466	Raver2	0.365569	0.00979426
467	Fuz	0.365382	0.00983481
468	Cxxc5	0.365157	0.00988364
469	Gpalpp1	0.364985	0.00992105
470	Tgfbi	0.364858	0.00994875
471	Dcps	0.364723	0.00997831

## Sheet: Suppl. table 10.9_PEC-A4 neg 
Suppl. table 10.9. scRNA-seq: Gene transcripts negatively correlated with Aldh1a2 in mouse PEC-A4
	symbol	correlation coefficient	pvalue
1	Aldob	-0.375441	6.36659e-08
2	Fxyd2	-0.372299	8.3514e-08
3	Fbp1	-0.355814	3.31195e-07
4	Ass1	-0.355481	3.40264e-07
5	Khk	-0.354186	3.77883e-07
6	Ttc36	-0.353067	4.13555e-07
7	Slc34a1	-0.350848	4.94069e-07
8	mt-Cytb	-0.348705	5.85944e-07
9	mt-Nd1	-0.344766	7.98996e-07
10	mt-Nd4	-0.339467	1.20467e-06
11	Chchd10	-0.333976	1.82897e-06
12	Fth1	-0.323391	3.99961e-06
13	mt-Co3	-0.316846	6.39502e-06
14	Prdx5	-0.314599	7.49414e-06
15	Miox	-0.309074	1.10085e-05
16	Dcxr	-0.301392	1.85529e-05
17	Pah	-0.298125	2.30613e-05
18	mt-Atp6	-0.297602	2.38721e-05
19	Sult1d1	-0.29416	2.9925e-05
20	Spink1	-0.290846	3.70963e-05
21	Ndufa4	-0.289074	4.15661e-05
22	Cox6c	-0.286506	4.89535e-05
23	0610005C13Rik	-0.285676	5.15917e-05
24	mt-Nd2	-0.285507	5.21472e-05
25	Gpx3	-0.285307	5.28104e-05
26	Gpx1	-0.282805	6.17956e-05
27	Ndufb4	-0.281963	6.51273e-05
28	Cyb5a	-0.280522	7.12295e-05
29	Akr1c21	-0.278941	7.85357e-05
30	Cltrn	-0.277399	8.63373e-05
31	Iscu	-0.274807	0.000101106
32	Selenbp1	-0.27432	0.000104136
33	Pck1	-0.273967	0.000106378
34	Pdzk1	-0.272817	0.000114017
35	Cox8a	-0.272412	0.000116829
36	Uqcr10	-0.268139	0.00015069
37	Rida	-0.267814	0.000153617
38	Slc25a10	-0.266215	0.000168763
39	Cryl1	-0.26593	0.000171608
40	Acsm2	-0.26462	0.000185253
41	Sord	-0.264278	0.000188976
42	Msrb1	-0.263823	0.000194047
43	Atp5mpl	-0.256122	0.000301483
44	Aldh8a1	-0.253559	0.000348052
45	Atp5md	-0.252526	0.000368658
46	Aldh6a1	-0.251544	0.000389289
47	mt-Co1	-0.250707	0.000407691
48	Mdh1	-0.250551	0.000411227
49	Scp2	-0.248203	0.000467737
50	AI314278	-0.247952	0.000474167
51	mt-Nd5	-0.246758	0.000505993
52	Msra	-0.245421	0.000543936
53	Pecr	-0.245072	0.000554287
54	Akr1a1	-0.244954	0.000557826
55	Acaa1b	-0.244765	0.000563528
56	mt-Co2	-0.244746	0.000564086
57	Nat8f1	-0.244272	0.000578665
58	Cela1	-0.24401	0.000586871
59	Ndufa5	-0.242977	0.000620215
60	Ugt2b38	-0.242346	0.000641478
61	Slc22a12	-0.241768	0.000661498
62	Slc27a2	-0.241125	0.00068446
63	Cox7a2	-0.239527	0.000744773
64	Cryzl2	-0.238932	0.000768454
65	Smpdl3a	-0.238014	0.000806377
66	Gm19950	-0.238006	0.000806697
67	Slc22a18	-0.23699	0.000850654
68	Cox6a1	-0.235762	0.000906755
69	Hao2	-0.235569	0.000915889
70	Calml4	-0.235497	0.000919271
71	Slc22a6	-0.234334	0.000976211
72	Gsta2	-0.233577	0.00101499
73	Ndufa6	-0.231652	0.00112011
74	Phyh	-0.230826	0.00116814
75	Tcn2	-0.22824	0.0013312
76	Cmbl	-0.227772	0.00136279
77	Dbi	-0.227396	0.00138869
78	Mpc1	-0.225389	0.00153487
79	Acy3	-0.224642	0.00159271
80	Hgd	-0.224325	0.00161789
81	Gstz1	-0.223564	0.00167975
82	Nat8	-0.222305	0.00178691
83	Etfb	-0.22183	0.00182888
84	Cda	-0.221539	0.00185505
85	Thnsl2	-0.221382	0.00186938
86	Akr7a5	-0.221055	0.00189938
87	Slc22a1	-0.220953	0.00190882
88	Pxmp4	-0.220436	0.00195746
89	Smim4	-0.219239	0.00207437
90	Fah	-0.218767	0.00212221
91	Gk	-0.218527	0.00214682
92	Ndrg1	-0.217355	0.0022713
93	Ephx2	-0.217091	0.0023002
94	Upb1	-0.216893	0.00232213
95	Hint2	-0.216247	0.00239483
96	Atp5j2	-0.214689	0.00257894
97	Pbld1	-0.214283	0.00262905
98	Fmo1	-0.214219	0.00263699
99	Slc17a1	-0.213068	0.00278413
100	Gcdh	-0.211475	0.00300001
101	mt-Nd4l	-0.211331	0.00302026
102	Keg1	-0.21133	0.00302032
103	Gstt2	-0.211126	0.00304925
104	Ugt3a2	-0.210319	0.003166
105	Dao	-0.210262	0.00317441
106	Ldhd	-0.208599	0.0034284
107	Ndufb10	-0.208063	0.00351417
108	Cyp4b1	-0.207034	0.00368412
109	Defb29	-0.206802	0.00372348
110	Kap	-0.206525	0.00377087
111	Cyp2e1	-0.205252	0.00399605
112	Ndufa11	-0.205128	0.00401857
113	Cox5a	-0.204763	0.00408579
114	Ndufv3	-0.204732	0.00409154
115	mt-Nd3	-0.204453	0.00414361
116	Aass	-0.203951	0.00423858
117	Abhd14b	-0.203376	0.00435004
118	Atp5g3	-0.203338	0.00435742
119	Cyp2j5	-0.203337	0.00435768
120	Bckdha	-0.201394	0.00475441
121	Chpt1	-0.201201	0.00479554
122	Hibadh	-0.200983	0.00484232
123	Slc13a3	-0.200536	0.00493973
124	Pank1	-0.20048	0.00495207
125	Cox5b	-0.199428	0.00518856
126	Haao	-0.199036	0.00527918
127	Cth	-0.198017	0.00552177
128	Ugt3a1	-0.197655	0.00561017
129	Cox7c	-0.197501	0.00564829
130	Cisd1	-0.197194	0.00572475
131	Ehhadh	-0.19661	0.00587291
132	G6pc	-0.195805	0.00608272
133	4931406C07Rik	-0.195802	0.00608352
134	Mcrip2	-0.194697	0.00638237
135	Echs1	-0.193661	0.00667442
136	Dnajc12	-0.192939	0.00688478
137	4833439L19Rik	-0.192628	0.00697725
138	Atp5o	-0.191652	0.00727482
139	Bola3	-0.191452	0.00733706
140	Cryz	-0.191267	0.0073954
141	Inmt	-0.190791	0.00754673
142	Dnase1	-0.189985	0.00780927
143	Pth1r	-0.189012	0.00813698
144	Sephs2	-0.188839	0.00819646
145	Cox7b	-0.186519	0.009033
146	Cldn10	-0.186313	0.00911097
147	Napsa	-0.1861	0.00919206
148	Uqcrfs1	-0.185459	0.00943975
149	Ech1	-0.185356	0.00948029
150	Galnt11	-0.185045	0.00960286
151	Atp5g1	-0.184668	0.00975403
152	Sat1	-0.184436	0.0098476
153	Ces1d	-0.184246	0.00992497

[truncated: 3 more sheets: Suppl. table 10.10_PEC-A4_pos, Suppl. table 10.11_PEC-B_neg, Suppl. table 10.12_PEC-B_pos ]
